# Supplementary material for: A Systems Biology Strategy for Predicting Similarities and Differences of Drug Effects: Evidence for Drug-specific Modulation of Inflammation in Atherosclerosis
Source: BMC Syst Biol. 2011 Aug 12;5:125. doi: 10.1186/1752-0509-5-125 (PMC3163556; doi:10.1186/1752-0509-5-125)
Supplement: Additional file 2 — Lists of potential targets obtained from the hepatic gene expression profile and lists of putative targets predicted from the chemical structure. [file 1752-0509-5-125-S2.XLS]

## Sheet: Expression
	Selection of probesets with sign difference compared to High Cholesterol group (HC) (FDR<0.05) in at least 1 drug-treated group
	FF - Fenofibrate
	RO - Rosuvastatin
	T09 - T0901317
							HC-FFvsHC		HC-T09vsHC		HC-ROvsHC
#	IDs from active data set(s)	Gene Symbol	Protein	Protein name	Class	Object type	FC	FDR	FC	FDR	FC	FDR
1	1454161_s_at	0610007P14Rik	ERG28_MOUSE	Probable ergosterol biosynthetic protein 28		Generic protein	1.24028	0.00491			-0.733558	0.0345
2	1431132_x_at	0610007P22Rik	CP042_MOUSE	UPF0293 protein C16orf42 homolog		Generic protein			-0.400966	0.0286
3	1427878_at	0610010O12Rik	CE032_MOUSE	UPF0467 protein C5orf32 homolog		Generic protein			2.30375	0.00198	1.22325	0.0199
4	1431126_a_at	0610011F06Rik	CP013_MOUSE	UPF0585 protein C16orf13 homolog		Generic enzyme			-0.40461	0.00769	-0.367398	0.0303
5	1435538_at	0610030E20Rik	CB068_MOUSE	UPF0561 protein C2orf68 homolog		Generic protein			-0.865849	0.000803	-0.533474	0.0154
6	1448388_a_at	1110002B05Rik	SSPTA_MOUSE	Small subunit of serine palmitoyltransferase A		Generic protein	-0.433749	0.0478	0.626829	0.00205
7	1452256_at	1110002N22Rik	CQ042_MOUSE	UPF0629 protein C17orf42 homolog		Generic enzyme	0.454451	0.0372	-0.422626	0.00703
8	1435464_at,1416767_a_at	1110003E01Rik	CD034_MOUSE	Uncharacterized protein C4orf34 homolog		Generic binding protein	1.25883	0.00512	0.485244	0.0262	0.34463	0.0389
9	1435301_at	1110004E09Rik	1110004E09Rik	RIKEN cDNA 1110004E09 gene		Generic protein			-0.595314	0.00158
10	1453485_s_at,1451448_a_at	1110005A03Rik	CQ095_MOUSE	UPF0563 protein C17orf95 homolog		Generic enzyme			-0.397992	0.0293	-0.414888	0.022
11	1424348_at	1110007A13Rik	CJ119_MOUSE	UPF0557 protein C10orf119 homolog		Generic protein			0.365258	0.0169
12	1431359_a_at	1110007C09Rik	BINCA_MOUSE	Bcl10-interacting CARD protein		Generic binding protein			0.807255	0.00982	0.656452	0.0393
13	1451700_a_at	1110007L15Rik	CG020_MOUSE	UPF0363 protein C7orf20 homolog		Generic binding protein			0.6103	0.0225
14	1453422_a_at,1437285_at	1110020G09Rik	CE033_MOUSE	UPF0465 protein C5orf33 homolog		Generic kinase	-1.05405	0.00996	-0.666611	0.00441
15	1434340_at	1110020P15Rik	QCR9_MOUSE	Cytochrome b-c1 complex subunit 9		Generic enzyme			-0.513623	0.0123	-0.499296	0.0271
16	1417211_a_at	1110032A03Rik	CK001_MOUSE	UPF0686 protein C11orf1 homolog		Generic protein			-0.565803	0.0182	-0.347062	0.0192
17	1434692_at	1110034B05Rik	CB060_MOUSE	JmjC domain-containing protein C2orf60 homolog		Generic protein			-0.731736	0.0027
18	1428675_at	1110049F12Rik	CA128_MOUSE	UPF0424 protein C1orf128 homolog		Generic protein			-0.467353	0.0244
19	1429242_at	1110054O05Rik	SOSSC_MOUSE	SOSS complex subunit C		Generic protein			0.458943	0.022
20	1436519_a_at	1110057K04Rik	CB043_MOUSE	UPF0554 protein C2orf43 homolog		Generic enzyme	-0.153995	0.0275	-1.26643	0.0151
21	1418327_at	1110058L19Rik	CF057_MOUSE	UPF0369 protein C6orf57 homolog		Generic protein			-0.383018	0.0225	-0.265701	0.0165
22	1416841_at	1110059E24Rik	CI085_MOUSE	Uncharacterized protein C9orf85 homolog		Generic protein	3.55468	0.00495			-0.336804	0.0206
23	1424318_at	1110067D22Rik	LEGLA_MOUSE	Galectin-related protein A		Generic binding protein	1.08401	0.00733			-0.46805	0.031
24	1433581_at	1190002N15Rik	CC058_MOUSE	UPF0672 protein C3orf58 homolog		Generic protein			0.604222	0.00606
25	1429286_at	1190003M12Rik							-0.375179	0.0288
26	1429065_at,1429219_at	1200009F10Rik	IKIP_MOUSE	Inhibitor of nuclear factor kappa-B kinase-interacting protein		Generic binding protein			1.32391	0.0277	0.785825	0.023
27	1428420_a_at	1200009I06Rik	CN073_MOUSE	SEC6-like protein C14orf73 homolog		Generic protein			1.00953	0.0141
28	1419265_at	1200014M14Rik	CE037_MOUSE	Uncharacterized protein C5orf37 homolog		Generic binding protein			0.311225	0.0184
29	1428106_at	1300001I01Rik	K0664_MOUSE	Protein KIAA0664		Generic binding protein			-0.419758	0.0226
30	1451082_at	1300018I05Rik	FTSJ2_MOUSE	S-adenosyl-L-methionine-dependent methyltransferase FTSJD2		Generic binding protein			-0.318664	0.00442
31	1428684_at	1500001M20Rik	MMP37_MOUSE	MMP37-like protein, mitochondrial		Generic protein	0.470078	0.0116	0.683325	0.0259
32	1450007_at	1500003O03Rik	CHP1_MOUSE	Calcium-binding protein p22		Generic binding protein			-0.414614	0.0193
33	1424192_at	1500011H22Rik	CL024_MOUSE	Uncharacterized protein C12orf24 homolog		Generic protein	-0.296662	0.0349	0.61802	0.0307
34	1417840_at	1500031L02Rik	CC034_MOUSE	UPF0709 protein C3orf34 homolog		Generic protein	0.504566	0.0135	0.369127	0.0261
35	1428832_at	1600002H07Rik	CP059_MOUSE	Uncharacterized protein C16orf59 homolog		Generic protein			-0.797495	0.00478
36	1419661_at	1600012F09Rik	1600012F09Rik	RIKEN cDNA 1600012F09 gene		Generic protein			-0.434923	0.025
37	1439014_at	1600021P15Rik	CC059_MOUSE	Uncharacterized protein C3orf59 homolog		Generic protein			-0.310939	0.0365
38	1419294_at	1700011H14Rik	CN105_MOUSE	Uncharacterized protein C14orf105 homolog		Generic protein			2.13613	0.000406	1.31447	0.0355
39	1429758_at	1700017B05Rik	CO039_MOUSE	Uncharacterized protein C15orf39 homolog		Generic protein			1.21565	0.00842	0.90522	0.038
40	1432494_a_at	1700019E19Rik	CN179_MOUSE	Uncharacterized protein C14orf179 homolog		Generic protein			0.570394	0.014	0.370048	0.0168
41	1424223_at	1700020C11Rik	MTP18_MOUSE	Mitochondrial 18 kDa protein		Generic protein			-0.874564	0.00291	-1.05947	0.002
42	1436052_at	1700020O03Rik	CN118_MOUSE	Uncharacterized protein C14orf118 homolog		Generic protein			0.607071	0.0267
43	1426958_at	1700023A16Rik	CL070_MOUSE	Uncharacterized protein C12orf70 homolog		Generic protein	-0.524223	0.0145	0.684244	0.0205
44	1460466_at	1700047I17Rik1	F177A_MOUSE	Protein FAM177A1		Generic enzyme	0.647425	0.0142	0.707649	0.00779
45	1444779_s_at	1700049G17Rik							0.329713	0.0349
46	1431183_at	1700066M21Rik	CB069_MOUSE	UPF0565 protein C2orf69 homolog		Generic protein	-1.50863	0.0385	-1.03907	0.00368
47	1430886_at,1444862_at	1700112E06Rik	CJ011_MOUSE	Leucine-rich repeat-containing protein C10orf11 homolog		Generic binding protein	0.656713	0.0215	0.868381	0.00176	0.601522	0.00815
48	1416917_at	1700123O20Rik	CN119_MOUSE	Uncharacterized protein C14orf119 homolog		Generic protein	-0.478594	0.00669			-0.19471	0.0267
49	1451381_at	1810020D17Rik	CK067_MOUSE	UPF0366 protein C11orf67 homolog		Generic protein			-0.675064	0.00151	-0.630822	0.0342
50	1436523_s_at	1810022K09Rik	CH059_MOUSE	Uncharacterized protein C8orf59 homolog		Generic protein			0.576278	0.00113
51	1452175_at	1810026J23Rik	CS052_MOUSE	Uncharacterized protein C19orf52 homolog		Generic protein			-0.605902	0.00726
52	1430985_at	1810027O10Rik	CQ061_MOUSE	UPF0451 protein C17orf61 homolog		Generic protein			-0.585386	0.00506	-0.583588	0.0254
53	1423289_a_at	1810029B16Rik	CD043_MOUSE	UPF0534 protein C4orf43 homolog		Generic protein	0.76738	0.0251	0.569597	0.0158
54	1430292_a_at	1810030N24Rik	CF162_MOUSE	UPF0708 protein C6orf162 homolog		Generic protein	-0.521387	0.00893			-0.286466	0.0393
55	1433867_at	1810030O07Rik	CX038_MOUSE	Uncharacterized protein CXorf38 homolog		Generic protein	0.438762	0.0297	0.465735	0.0138
56	1457826_a_at	1810043H04Rik	CQ089_MOUSE	Uncharacterized protein C17orf89 homolog		Generic protein			-0.57114	0.000189	-0.402732	0.037
57	1453547_at	1810046K07Rik	CK053_MOUSE	Uncharacterized protein C11orf53 homolog		Generic protein			-1.50537	0.0138
58	1425921_a_at	1810055G02Rik	CK024_MOUSE	Uncharacterized protein C11orf24 homolog		Generic enzyme			0.816922	0.0156
59	1424626_at	2010003K11Rik	CK086_MOUSE	Uncharacterized protein C11orf86 homolog		Generic protein			1.28787	0.00234
60	1438382_x_at	2010005J08Rik	URG4_MOUSE	Protein URG4		Generic binding protein	0.615743	0.0167	-0.349948	0.00453
61	1451450_at	2010011I20Rik	CT108_MOUSE	Transmembrane protein C20orf108 homolog		Generic protein			-0.712886	0.0018	-0.650125	0.0224
62	1424072_at	2010107G23Rik	CJ035_MOUSE	Uncharacterized protein C10orf35 homolog		Generic binding protein			0.645205	0.00381	0.625933	0.02
63	1435089_at	2010111I01Rik	AMPO_MOUSE	Aminopeptidase O		Metalloprotease	0.583352	0.0436	0.67346	0.0063
64	1438615_x_at	2010317E24Rik	CI140_MOUSE	Protein C9orf140 homolog		Generic binding protein	0.397767	0.0259	-0.176424	0.00313
65	1426347_at	2010321M09Rik	CO044_MOUSE	UPF0464 protein C15orf44 homolog		Generic protein	0.89768	0.0198	0.548951	0.0062
66	1431007_at	2210404J11Rik	9030025P20Rik	RIKEN cDNA 9030025P20 gene		Generic protein			-0.464405	0.00506
67	1428824_at	2310003C23Rik	CT011_MOUSE	Protein C20orf11 homolog		Generic binding protein			-0.28455	0.0353
68	1452889_at	2310007H09Rik	LHPP_MOUSE	Phospholysine phosphohistidine inorganic pyrophosphate phosphatase		Generic enzyme			-0.600701	0.0129	-2.0584	0.0129
69	1431299_a_at	2310014H01Rik	PHTNS_MOUSE	Phostensin		Generic binding protein			0.697017	0.011
70	1421031_a_at	2310016C08Rik	HIG2_MOUSE	Hypoxia-inducible gene 2 protein		Generic binding protein			0.88922	0.0358
71	1428383_a_at	2310021P13Rik	K0913_MOUSE	Zinc finger SWIM domain-containing protein KIAA0913		Generic binding protein			0.572981	0.0132
72	1428910_at	2310022B05Rik	CA198_MOUSE	Uncharacterized protein C1orf198 homolog		Generic protein	0.550201	0.00996	0.457419	0.0166
73	1458336_at,1457678_at	2310035C23Rik	K1468_MOUSE	LisH domain and HEAT repeat-containing protein KIAA1468		Generic binding protein			-0.923987	0.0366	-0.916205	0.0101
74	1416171_at	2310037I24Rik	CL041_MOUSE	Uncharacterized protein C12orf41 homolog		Generic protein			0.506295	0.00145	0.41862	0.0143
75	1452227_at	2310045A20Rik	K0746_MOUSE	SEL1-like repeat-containing protein KIAA0746		Generic binding protein			0.666336	0.00284	0.405724	0.0347
76	1439784_at	2310046O06Rik	CO017_MOUSE	Uncharacterized protein C15orf17 homolog		Generic protein			-0.341818	0.0315
77	1429508_at	2310057M21Rik	CJ088_MOUSE	Uncharacterized protein C10orf88 homolog		Generic binding protein			0.608701	0.0239	0.608975	0.02
78	1452597_at	2310061C15Rik	CP061_MOUSE	Uncharacterized protein C16orf61 homolog		Generic protein	-0.353818	0.0111	-0.719704	0.00582
79	1417779_at	2310079N02Rik	CA057_MOUSE	Nucleoside-triphosphatase C1orf57 homolog		Generic enzyme			0.718697	0.00116
80	1423837_at	2400003C14Rik	IST1_MOUSE	IST1 homolog		Generic binding protein			0.274671	0.0215
81	1419174_at	2410004B18Rik	CA052_MOUSE	UPF0690 protein C1orf52 homolog		Generic protein			0.492267	0.00224	0.354976	0.02
82	1427909_at	2410015M20Rik	QIL1_MOUSE	Protein QIL1		Generic protein	-0.618082	0.0272	-0.349718	0.027
83	1426495_at	2410042D21Rik	CO029_MOUSE	Uncharacterized protein C15orf29 homolog		Generic protein			0.693254	0.00837
84	1452874_at	2510003E04Rik	KBP_MOUSE	KIF1-binding protein		Generic binding protein			-0.203668	0.00545
85	1428097_at	2510009E07Rik	CC070_MOUSE	UPF0524 protein C3orf70 homolog		Generic protein	-0.642834	0.00439			0.542736	0.0466
86	1417921_at	2610029G23Rik	CX026_MOUSE	UPF0368 protein Cxorf26 homolog		Generic protein			0.997934	0.00308	0.776326	0.0443
87	1428897_at	2610029I01Rik							-0.676346	0.0188
88	1434233_at	2610030H06Rik	VMA21_MOUSE	Vacuolar ATPase assembly integral membrane protein VMA21		Generic binding protein			-0.346347	0.0347
89	1429156_at	2610036L11Rik	CENPW_MOUSE	Centromere protein W		Generic binding protein	0.509456	0.0423	0.549324	0.0045
90	1453314_x_at	2610039C10Rik	MS18A_MOUSE	Protein Mis18-alpha		Generic protein	0.701639	0.0155	0.390552	0.00583
91	1454914_at	2610101N10Rik	SR140_MOUSE	U2-associated protein SR140		Generic binding protein			0.44191	0.0264	0.336394	0.0497
92	1428519_at	2610528E23Rik	CC026_MOUSE	Uncharacterized protein C3orf26 homolog		Generic protein	0.786615	0.0403	0.806982	0.0297
93	1450947_at	2610528J11Rik	CA210_MOUSE	Uncharacterized protein C1orf210 homolog		Generic protein			-0.857046	0.0153	-0.645043	0.00883
94	1437450_x_at,1448238_at	2700060E02Rik	CN166_MOUSE	UPF0568 protein C14orf166 homolog		Generic binding protein			0.405631	0.00134	0.184483	0.0126
95	1451556_a_at	2700078E11Rik	CJ046_MOUSE	Uncharacterized protein C10orf46 homolog		Generic binding protein	0.318982	0.0317	0.467204	0.0211
96	1453208_at	2700089E24Rik					-1.09453	0.018	-0.319585	0.0212
97	1436349_at	2700094K13Rik	SELH_MOUSE	Selenoprotein H		Generic binding protein			0.846701	0.00253	0.619724	0.0343
98	1424692_at	2810055F11Rik	PRCM_MOUSE	Probable proline racemase		Generic enzyme			-0.385476	0.0128	-0.558425	0.0122
99	1440854_at	2810403A07Rik	K0907_MOUSE	UPF0469 protein KIAA0907		Generic protein			0.737869	0.0146	0.638909	0.0475
100	1423266_at	2810405K02Rik	CA093_MOUSE	Uncharacterized protein C1orf93 homolog		Generic protein			-0.413338	0.0101
101	1453726_s_at	2810407C02Rik	SELT_MOUSE	Selenoprotein T		Generic binding protein			-0.516423	0.00328
102	1419153_at	2810417H13Rik	PAF_MOUSE	PCNA-associated factor		Generic protein			0.900946	0.0211	0.798577	0.0398
103	1427085_at	2810432D09Rik	CI023_MOUSE	Alba-like protein C9orf23 homolog		Generic binding protein			-0.433295	0.00595
104	1451975_at	2810453I06Rik	SIPAR_MOUSE	STAT3-interacting protein as a repressor		Generic protein			0.470551	0.00867	0.557653	0.0463
105	1452354_at	2810459M11Rik	CB072_MOUSE	Uncharacterized protein C2orf72 homolog		Generic binding protein			-0.363753	0.037
106	1437110_at	2810474O19Rik	CL035_MOUSE	Uncharacterized protein C12orf35 homolog		Generic protein			-1.9097	0.0244
107	1420820_at	2900073G15Rik	2900073G15Rik	RIKEN cDNA 2900073G15 gene		Generic binding protein			0.989306	0.00181	0.605771	0.0185
108	1448930_at	3010026O09Rik	CE045_MOUSE	UPF0544 protein C5orf45 homolog		Generic protein			-1.04398	0.00335	-0.688775	0.0477
109	1426964_at	3110003A17Rik	CF115_MOUSE	UPF0727 protein C6orf115 homolog		Generic protein			0.540261	0.00174
110	1428468_at	3110043O21Rik	CI072_MOUSE	Uncharacterized protein C9orf72 homolog		Generic protein			0.778354	0.00225	0.808356	0.0051
111	1425057_at,1447121_at	3110049J23Rik	PBLD2_MOUSE	Phenazine biosynthesis-like domain-containing protein 2		Generic enzyme			-1.02274	0.0199	-1.00006	0.0185
112	1424327_at	3200002M19Rik	CK051_MOUSE	Uncharacterized protein C11orf51 homolog		Generic protein			0.238852	0.0106
113	1416856_at	3230401D17Rik	CT111_MOUSE	Uncharacterized protein C20orf111 homolog		Generic protease	2.03404	0.0168	0.401114	0.0125
114	1430614_at	4632415K11Rik	K1609_MOUSE	TLD domain-containing protein KIAA1609		Generic protein			-0.385874	0.00329
115	1416619_at	4632428N05Rik	GI24_MOUSE	Platelet receptor Gi24		Generic receptor			1.26897	0.0234	1.26773	0.0146
116	1436234_at	4732471D19Rik	4732471D19Rik	RIKEN cDNA 4732471D19 gene		Generic protein					0.230031	0.0422
117	1419637_s_at	4833420G17Rik	CE034_MOUSE	Uncharacterized protein C5orf34 homolog		Generic binding protein			0.392841	0.0303
118	1457915_at	4833442J19Rik	CL072_MOUSE	UPF0516 protein C12orf72 homolog		Generic enzyme			-0.592552	0.0206	-0.741452	0.0207
119	1445862_at,1459879_at	4921513D23Rik	LKAP_MOUSE	Limkain-b1		Generic binding protein			-0.984746	0.00334	-0.55142	0.0452
120	1459869_x_at,1434480_at	4930402E16Rik	PDPR_MOUSE	Pyruvate dehydrogenase phosphatase regulatory subunit, mitochondrial		Generic enzyme			-0.678902	0.0222	-0.709913	0.0499
121	1434126_at,1438038_at	4930402H24Rik	CT194_MOUSE	Uncharacterized protein C20orf194 homolog		Generic binding protein			0.807411	0.0125	0.484454	0.047
122	1429055_at	4930506M07Rik	SHOT1_MOUSE	Shootin-1		Generic protein			0.399559	0.0117	0.466482	0.0191
123	1429364_at	4930579G24Rik	CD046_MOUSE	Uncharacterized protein C4orf46 homolog		Generic protein			0.770073	0.00417	0.489529	0.0238
124	1454067_a_at,1416607_at	4931406C07Rik	CK054_MOUSE	Ester hydrolase C11orf54 homolog		Generic enzyme			-0.492528	0.019	-0.526463	0.0205
125	1433993_at	4931406P16Rik	4931406P16Rik	RIKEN cDNA 4931406P16 gene		Generic protein			1.20833	0.000127	0.760295	0.0181
126	1434979_at,1434978_at	4933403F05Rik	CR019_MOUSE	Uncharacterized protein C18orf19 homolog		Generic protein	0.914358	0.0138	-0.558624	0.0176
127	1453015_at	4933407C03Rik	CMIP_MOUSE	C-Maf-inducing protein		Generic protein	1.27367	0.0253	0.424269	0.00777
128	1433998_at	4933427D14Rik	K0753_MOUSE	Uncharacterized protein KIAA0753		Generic protein			0.403062	0.0293
129	1456563_at	4933429F08Rik	YE018_MOUSE	Probable guanine nucleotide exchange factor FLJ41603 homolog		Generic protein			-0.953742	0.0182
130	1431334_a_at	4933433P14Rik	GSKIP_MOUSE	GSK3-beta interaction protein		Generic binding protein			0.586922	0.00803
131	1427068_x_at	4933439F18Rik	CQ039_MOUSE	Uncharacterized protein C17orf39 homolog		Generic protein			-0.136707	0.0332
132	1421422_at	5033411D12Rik	CG010_MOUSE	CaiB/baiF CoA-transferase family protein C7orf10 homolog		Generic enzyme			-1.13886	0.00137	-1.21893	0.038
133	1460361_at	5033414D02Rik	CI046_MOUSE	Transmembrane protein C9orf46 homolog		Generic protein			0.903024	0.00454	0.622561	0.0255
134	1436999_at	5033414K04Rik	PCLI1_MOUSE	PTB-containing, cubilin and LRP1-interacting protein		Generic protein			-1.04185	0.000293	-0.602866	0.00848
135	1430023_at	5133400G04Rik	T6441_MOUSE	Testis protein T6441 homolog		Generic protein			0.754447	0.00692
136	1424496_at	5133401N09Rik	GNTK_MOUSE	Probable gluconokinase		Generic kinase			-0.335112	0.0322
137	1442113_at	5330417C22Rik	K1324_MOUSE	UPF0577 protein KIAA1324		Generic binding protein	0.266883	0.0347	0.913422	0.0109
138	1439400_x_at	5430433E21Rik	5430433E21Rik	RIKEN cDNA 5430433E21 gene		Generic binding protein			-0.690604	0.015	-0.799268	0.0204
139	1457260_at	5730409E04Rik	CA216_MOUSE	UPF0500 protein C1orf216 homolog		Generic protein			0.339218	0.0233
140	1429984_at	5730455O13Rik	F10C1_MOUSE	Protein FRA10AC1 homolog		Generic binding protein	1.17855	0.0381	-0.387404	0.00423
141	1452716_at	5730469M10Rik	CJ058_MOUSE	Uncharacterized protein C10orf58 homolog		Generic protein			0.326502	0.0235	-0.629528	0.0188
142	1426279_at	5830415L20Rik	F133B_MOUSE	Protein FAM133B		Generic protein	0.35207	0.0287	0.542643	0.00706
143	1426316_at	6330416G13Rik	CI091_MOUSE	Transmembrane protein C9orf91 homolog		Generic binding protein			0.292034	0.0285
144	1455218_at	6330503K22Rik	CE110_MOUSE	Centrosomal protein of 110 kDa		Generic binding protein			0.682492	0.0127
145	1425194_a_at	6330577E15Rik	CJ078_MOUSE	Uncharacterized protein C10orf78 homolog		Generic protein			0.464678	0.00346
146	1426356_at	6330578E17Rik	CB064_MOUSE	Uncharacterized protein C2orf64 homolog		Generic protein			-0.445574	0.0213
147	1423189_at,1446299_at	6720456B07Rik	BRK1_MOUSE	Probable protein BRICK1		Generic binding protein	-0.809955	0.0309	0.427036	0.0308
148	1429478_at,1433807_at	6720463M24Rik	BORA_MOUSE	Protein aurora borealis		Generic protein	0.535607	0.00858	0.323444	0.0295	0.343572	0.0421
149	1423786_at	8430410A17Rik	DC12_MOUSE	UPF0361 protein DC12 homolog		Generic protein			0.499328	0.00561	0.370546	0.0179
150	1420630_at	8430419L09Rik	K1467_MOUSE	Uncharacterized protein KIAA1467		Generic protein			0.731723	0.0264
151	1452952_at	9030418K01Rik	9030418K01Rik	RIKEN cDNA 9030418K01 gene		Generic protein	-0.677273	0.0157	0.734466	0.00778
152	1448250_at	9030425E11Rik	ACAM_MOUSE	Adipocyte adhesion molecule		Generic protein			0.977704	0.0103	0.934109	0.0413
153	1424226_at	9030617O03Rik	CN159_MOUSE	UPF0317 protein C14orf159 homolog, mitochondrial		Generic protein			-0.637143	0.00289
154	1426694_at	9030624J02Rik	CP062_MOUSE	UPF0505 protein C16orf62 homolog		Generic protein			0.199687	0.0363
155	1455263_at	9030625A04Rik	CM031_MOUSE	UPF0124 protein C13orf31 homolog		Generic protein			0.825831	0.0142	0.525834	0.0491
156	1452215_at	9130401M01Rik	CH076_MOUSE	Uncharacterized protein C8orf76 homolog		Generic binding protein			0.631457	0.000466
157	1445271_at	9230105E10Rik	9230105E10Rik	RIKEN cDNA 9230105E10 gene		Generic binding protein	0.452747	0.0493	-0.795274	0.0212
158	1428535_at	9430020K01Rik	K1462_MOUSE	Uncharacterized protein KIAA1462		Generic protein	-0.200022	0.0455	0.986264	0.00203
159	1424212_at	9430023L20Rik	CL044_MOUSE	UPF0453 protein C12orf44 homolog		Generic protein			-0.725882	0.011	-0.618505	0.0164
160	1427957_at	9530008L14Rik	CF105_MOUSE	Uncharacterized protein C6orf105 homolog		Generic protein			-0.801495	0.0103	-0.86374	0.0252
161	1427108_at	9530068E07Rik	KCT2_MOUSE	Keratinocyte-associated transmembrane protein 2		Generic protein	-0.980896	0.0107	0.302739	0.0123
162	1432212_at	A1cf	A1CF_MOUSE	APOBEC1 complementation factor		Generic binding protein			-0.661018	0.0115
163	1451562_at	A2ld1	A2LD1_MOUSE	AIG2-like domain-containing protein 1		Generic protein			-0.904623	0.0272
164	1455859_at	A330021E22Rik	CG063_MOUSE	Uncharacterized protein C7orf63 homolog		Generic binding protein			0.843541	0.00185	0.789321	0.00931
165	1454682_at	A430005L14Rik	CA174_MOUSE	UPF0688 protein C1orf174 homolog		Generic protein			-0.28827	0.0139	-0.413357	0.0466
166	1459878_a_at	A430107O13Rik	A430107O13Rik	RIKEN cDNA A430107O13 gene		Generic protein	-0.251046	0.0186	-0.512926	0.025
167	1455508_at	A530082C11Rik	S35E2_MOUSE	Solute carrier family 35 member E2		Transporter			-0.734509	0.00563	-0.410377	0.0421
168	1424829_at	A830007P12Rik	CI167_MOUSE	Torsin family protein C9orf167 homolog		Generic binding protein			0.735151	0.0127	0.819523	0.0351
169	1434910_at	A830080D01Rik	CX023_MOUSE	Uncharacterized protein CXorf23 homolog		Generic protein			1.05903	0.00194
170	1425752_at	AB056442	AB056442	cDNA sequence AB056442		Generic protein			-3.23888	0.00143	-2.87004	0.00238
171	1449614_s_at	AI314976	CF130_MOUSE	Uncharacterized protein C6orf130 homolog		Generic protein	-0.585224	0.0129	-0.35472	0.0352
172	1438199_at	AI316807	CH040_MOUSE	UPF0697 protein C8orf40 homolog		Generic protein			-0.379093	0.0239
173	1435417_at	AI464131	K1161_MOUSE	Uncharacterized family 31 glucosidase KIAA1161		Generic enzyme			-0.863093	0.00715	-0.790347	0.00753
174	1433466_at	AI467606	CP054_MOUSE	Transmembrane protein C16orf54 homolog		Generic protein	0.591675	0.0029			0.617179	0.0139
175	1433897_at	AI597468	CL023_MOUSE	UPF0444 transmembrane protein C12orf23 homolog		Generic protein			0.569529	0.0332
176	1436099_at	AI836003	CL068_MOUSE	Uncharacterized protein C12orf68 homolog		Generic protein			-0.304071	0.016
177	1460573_at	AI848100	CA009_MOUSE	Protein C1orf9 homolog		Generic protein			0.6037	0.0121
178	1438226_at	AU022252	CA050_MOUSE	Uncharacterized protein C1orf50 homolog		Generic protein			-1.02783	0.011	-0.829526	0.00753
179	1433554_at	AU022870	CG028_MOUSE	UPF0550 protein C7orf28 homolog		Generic protein			0.183264	0.0115
180	1452150_at	AU040320	K319L_MOUSE	Uncharacterized protein KIAA0319-like		Generic binding protein	0.640577	0.00845			0.490793	0.0445
181	1455144_s_at	AU040829	RICH2_MOUSE	Rho GTPase-activating protein RICH2		Regulators (GDI, GAP, GEF etc.)			0.787587	0.00776
182	1426280_at	AV249152	CB086_MOUSE	WD repeat-containing protein C2orf86 homolog		Generic protein	0.862265	0.00961			0.289203	0.0167
183	1433712_at	AW555464	K0284_MOUSE	Protein KIAA0284		Generic protein	0.424778	0.0433	0.925911	0.00257
184	1423797_at	Aacs	AACS_MOUSE	Acetoacetyl-CoA synthetase		Generic enzyme			1.26141	0.0176
185	1448813_at	Aadac	AAAD_MOUSE	Arylacetamide deacetylase		Generic enzyme	-0.529635	0.0382	-0.910034	0.00415
186	1418519_at	Aadat	AADAT_MOUSE	Kynurenine/alpha-aminoadipate aminotransferase, mitochondrial		Generic enzyme			-1.0975	0.0128	-0.605641	0.0474
187	1434935_at	Aak1	YJ005_MOUSE	Uncharacterized protein FLJ45252 homolog		Generic protein			0.647805	0.0357
			AAK1_MOUSE	AP2-associated protein kinase 1		Protein kinase
188	1454754_a_at	Aamp	Aamp	angio-associated migratory protein		Generic binding protein			-0.31375	0.0116
189	1423685_at	Aars	SYAC_MOUSE	Alanyl-tRNA synthetase, cytoplasmic		Generic enzyme			-0.57644	0.00826
190	1436017_at	Aars2	SYAM_MOUSE	Probable alanyl-tRNA synthetase, mitochondrial		Generic enzyme			-0.704762	0.00116	-0.478339	0.0294
191	1419824_a_at	Aasdh	ACSF4_MOUSE	Acyl-CoA synthetase family member 4		Generic enzyme			-0.406937	0.0174
192	1423523_at	Aass	AASS_MOUSE	Alpha-aminoadipic semialdehyde synthase, mitochondrial		Generic enzyme			-0.922881	0.00384
193	1433855_at	Abat	GABT_MOUSE	4-aminobutyrate aminotransferase, mitochondrial		Generic enzyme			-1.38289	0.00626	-0.689827	0.0395
194	1434474_at	Abca5	ABCA5_MOUSE	ATP-binding cassette sub-family A member 5		Transporter			2.29801	0.00113	1.2295	0.00458
195	1453817_at	Abca6	ABCA6_MOUSE	ATP-binding cassette sub-family A member 6		Transporter	0.824879	0.0327	-0.831541	0.00709
196	1427546_at	Abca8b	ABC8B_MOUSE	ATP-binding cassette sub-family A member 8-B		Generic channel			-0.439409	0.0128
197	1440879_at	Abca9	ABCA9_MOUSE	ATP-binding cassette sub-family A member 9		Generic binding protein			0.875111	0.008	0.858502	0.0223
198	1449817_at	Abcb11	ABCBB_MOUSE	Bile salt export pump		Generic binding protein			-1.59592	0.00365	-0.879447	0.00542
199	1419759_at	Abcb1a	MDR3_MOUSE	Multidrug resistance protein 3		Transporter			1.66262	0.000253	1.27414	0.00209
200	1443636_at	Abcb9	ABCB9_MOUSE	ATP-binding cassette sub-family B member 9		Generic channel			-0.505661	0.0124
201	1452233_at	Abcc1	MRP1_MOUSE	Multidrug resistance-associated protein 1		Transporter			1.23527	0.0304
202	1439985_at	Abcc12	MRP9_MOUSE	Multidrug resistance-associated protein 9		Generic binding protein			0.746758	0.014	1.67052	0.0138
203	1450109_s_at	Abcc2	MRP2_MOUSE	Canalicular multispecific organic anion transporter 1		Transporter			0.688657	0.0162
204	1428988_at	Abcc3	MRP3_MOUSE	Canalicular multispecific organic anion transporter 2		Transporter	-0.55952	0.00652			1.11385	0.0391
205	1443870_at	Abcc4	Abcc4	ATP-binding cassette, sub-family C (CFTR/MRP), member 4		Generic channel			4.05801	0.000614	3.73244	0.0031
206	1418042_a_at,1427565_a_at,1438056_x_at	Abcc5	MRP5_MOUSE	Multidrug resistance-associated protein 5		Transporter	0.749054	0.0362	1.03497	0.00763	1.19621	0.0429
207	1421212_at	Abcc6	MRP6_MOUSE	Multidrug resistance-associated protein 6		Transporter			-1.18257	0.0159	-0.727381	0.00743
208	1455765_a_at	Abcc8	Abcc8	ATP-binding cassette, sub-family C (CFTR/MRP), member 8		Generic receptor	0.606312	0.0153	-0.410334	0.007
209	1419748_at	Abcd2	ABCD2_MOUSE	ATP-binding cassette sub-family D member 2		Generic channel			-0.709123	0.0228
210	1416015_s_at	Abce1	ABCE1_MOUSE	ATP-binding cassette sub-family E member 1		Generic binding protein			0.391086	0.00931
211	1452429_s_at	Abcf1	ABCF1_MOUSE	ATP-binding cassette sub-family F member 1		Generic channel			0.321564	0.00636	0.296556	0.0439
212	1455221_at	Abcg1	ABCG1_MOUSE	ATP-binding cassette sub-family G member 1		Generic channel			0.860604	0.0267
213	1422906_at	Abcg2	ABCG2_MOUSE	ATP-binding cassette sub-family G member 2		Generic channel			0.556372	0.00677
214	1420656_at	Abcg8	ABCG8_MOUSE	ATP-binding cassette sub-family G member 8		Generic channel	2.18772	0.00314			-0.85778	0.0412
215	1427959_at	Abhd10	ABHDA_MOUSE	Abhydrolase domain-containing protein 10, mitochondrial		Generic protease	1.53292	0.0263	0.486787	0.0057
216	1428274_s_at	Abhd13	ABHDD_MOUSE	Abhydrolase domain-containing protein 13		Generic protease			0.47503	0.0341
217	1451326_at	Abhd14b	ABHEB_MOUSE	Abhydrolase domain-containing protein 14B		Generic enzyme			-0.469294	0.00901	-0.418041	0.0149
218	1453474_at	Abhd15	ABH15_MOUSE	Abhydrolase domain-containing protein 15		Generic enzyme			-0.744339	0.00878	-0.519788	0.0355
219	1417946_at	Abhd3	ABHD3_MOUSE	Abhydrolase domain-containing protein 3		Generic enzyme			-0.898744	0.00872
220	1439259_x_at	Abhd4	ABHD4_MOUSE	Abhydrolase domain-containing protein 4		Generic enzyme			0.595706	0.00602	0.575961	0.00811
221	1417565_at,1417566_at	Abhd5	ABHD5_MOUSE	1-acylglycerol-3-phosphate O-acyltransferase ABHD5		Generic protease	0.831995	0.0144	0.802901	0.0266
222	1423177_a_at	Abi1	ABI1_MOUSE	Abl interactor 1		Generic binding protein			0.390963	0.0152
223	1433985_at	Abi2	ABI2_MOUSE	Abl interactor 2		Generic binding protein			0.865867	0.00963
224	1455495_at	Abl2	ABL2_MOUSE	Tyrosine-protein kinase ABL2		Protein kinase			0.417655	0.0301
225	1454708_at,1453103_at	Ablim1	ABLM1_MOUSE	Actin-binding LIM protein 1		Generic binding protein	0.389886	0.0404	1.088	0.00239
226	1433454_at	Abtb2	ABTB2_MOUSE	Ankyrin repeat and BTB/POZ domain-containing protein 2		Generic binding protein			-0.528429	0.0207
227	1416946_a_at	Acaa1a	THIKA_MOUSE	3-ketoacyl-CoA thiolase A, peroxisomal		Generic enzyme					-0.422582	0.0297
228	1455061_a_at,1428146_s_at	Acaa2	THIM_MOUSE	3-ketoacyl-CoA thiolase, mitochondrial		Generic enzyme			-0.498432	0.0347	-0.273702	0.0144
229	1433545_s_at	Acad11	ACD11_MOUSE	Acyl-CoA dehydrogenase family member 11		Generic enzyme			-0.484074	0.0194
230	1419262_at	Acad8	ACAD8_MOUSE	Isobutyryl-CoA dehydrogenase, mitochondrial		Generic enzyme			-0.92958	0.00245	-0.52675	0.0119
231	1453206_at	Acad9	ACAD9_MOUSE	Acyl-CoA dehydrogenase family member 9, mitochondrial		Generic enzyme			-0.492298	0.0134
232	1455446_x_at	Acadsb	ACDSB_MOUSE	Short/branched chain specific acyl-CoA dehydrogenase, mitochondrial		Generic enzyme			-0.960541	0.000528
233	1424184_at	Acadvl	ACADV_MOUSE	Very long-chain specific acyl-CoA dehydrogenase, mitochondrial		Generic enzyme			-0.295269	0.0214
234	1451271_a_at	Acat1	THIL_MOUSE	Acetyl-CoA acetyltransferase, mitochondrial		Generic enzyme			-0.402806	0.0214
235	1425195_a_at	Acat2	THIC_MOUSE	Acetyl-CoA acetyltransferase, cytosolic		Generic enzyme			-0.709546	0.00463
236	1425195_a_at	Acat3	Acat3	acetyl-Coenzyme A acetyltransferase 3		Generic enzyme			-0.709546	0.00463
237	1428668_at	Acbd3	GCP60_MOUSE	Golgi resident protein GCP60		Generic binding protein			0.521983	0.00271
238	1449626_s_at,1428271_at	Acbd4	Acbd4	acyl-Coenzyme A binding domain containing 4		Generic binding protein			-0.725248	0.00591	-0.526089	0.0252
239	1420451_at	Accn5	ACCN5_MOUSE	Amiloride-sensitive cation channel 5		Ligand-gated ion-channel			-1.01321	0.00352
240	1420882_a_at	Acd	ACD_MOUSE	Adrenocortical dysplasia protein		Generic binding protein	-0.33049	0.00893			0.227232	0.0392
241	1451355_at	Acer2	ACER2_MOUSE	Alkaline ceramidase 2		Generic enzyme			0.414912	0.0328
242	1438435_at	Acer3	ACER3_MOUSE	Alkaline ceramidase 3		Generic enzyme			0.290348	0.0146
243	1456614_at	Acn9	ACN9_MOUSE	Protein ACN9 homolog, mitochondrial		Generic protein	-0.347914	0.00092			-0.403466	0.015
244	1423644_at	Aco1	ACOC_MOUSE	Cytoplasmic aconitate hydratase		Generic enzyme			-0.3138	0.0321	-0.415677	0.0414
245	1449457_at	Acot12	ACO12_MOUSE	Acyl-coenzyme A thioesterase 12		Generic enzyme			-0.527035	0.0313
246	1439478_at	Acot2	ACOT2_MOUSE	Acyl-coenzyme A thioesterase 2, mitochondrial		Generic enzyme			1.97045	0.00143	1.10024	0.0216
247	1444518_at	Acox1	ACOX1_MOUSE	Peroxisomal acyl-coenzyme A oxidase 1		Generic enzyme			-0.686865	0.037	-1.27486	0.0186
248	1422717_at	Acp1	PPAC_MOUSE	Low molecular weight phosphotyrosine protein phosphatase		Protein phosphatase	0.468485	0.00931			-0.532061	0.0325
249	1431609_a_at	Acp5	PPA5_MOUSE	Tartrate-resistant acid phosphatase type 5		Generic phosphatase			-0.523669	0.0081
250	1448445_at	Acp6	PPA6_MOUSE	Lysophosphatidic acid phosphatase type 6		Generic phosphatase	-0.374502	0.0411	-0.350689	0.00638
251	1441975_at	Acpp	PPAP_MOUSE	Prostatic acid phosphatase		Protein phosphatase	2.27964	0.00446			-1.73007	0.0321
252	1450643_s_at	Acsl1	ACSL1_MOUSE	Long-chain-fatty-acid--CoA ligase 1		Generic enzyme					-1.02911	0.0264
253	1428386_at	Acsl3	ACSL3_MOUSE	Long-chain-fatty-acid--CoA ligase 3		Generic enzyme			1.20795	0.00285
254	1418911_s_at,1433531_at	Acsl4	ACSL4_MOUSE	Long-chain-fatty-acid--CoA ligase 4		Generic enzyme			1.69314	0.000705	0.638187	0.0393
255	1460052_at,1418668_at	Acsm1	ACSM1_MOUSE	Acyl-coenzyme A synthetase ACSM1, mitochondrial		Generic enzyme			-1.229	0.00584	0.757104	0.0473
256	1425559_a_at	Acsm3	ACSM3_MOUSE	Acyl-coenzyme A synthetase ACSM3, mitochondrial		Generic enzyme			-0.807902	0.00677
257	1415779_s_at	Actg1	ACTG_MOUSE	Actin, cytoplasmic 2		Generic binding protein			0.439496	0.0213
258	1428585_at	Actn1	ACTN1_MOUSE	Alpha-actinin-1		Generic binding protein			0.717863	0.000838	0.725403	0.0237
259	1423449_a_at	Actn4	ACTN4_MOUSE	Alpha-actinin-4		Generic binding protein			0.285919	0.0236
260	1415873_a_at	Actr1a	ACTZ_MOUSE	Alpha-centractin		Generic binding protein			0.350552	0.0315
261	1452587_at	Actr2	ARP2_MOUSE	Actin-related protein 2		Generic binding protein			0.484131	0.00446	0.408375	0.0218
262	1426392_a_at	Actr3	ARP3_MOUSE	Actin-related protein 3		Generic binding protein			0.723798	0.00463	0.647382	0.0184
263	1419173_at	Acy1	ACY1_MOUSE	Aminoacylase-1		Generic binding protein			-1.07279	0.00541	-0.676147	0.0468
264	1448539_a_at	Acy3	ACY3_MOUSE	Aspartoacylase-2		Generic enzyme			-1.18184	0.00158	-0.506264	0.0364
265	1421022_x_at,1450095_a_at	Acyp1	ACYP1_MOUSE	Acylphosphatase-1		Generic enzyme			-0.570145	0.00253	-0.573454	0.0203
266	1428198_at	Adal	ADAL_MOUSE	Adenosine deaminase-like protein		Generic enzyme			-0.279449	0.00617
267	1428103_at	Adam10	ADA10_MOUSE	Disintegrin and metalloproteinase domain-containing protein 10		Metalloprotease			0.764668	0.00747	0.595519	0.0413
268	1421858_at	Adam17	ADA17_MOUSE	Disintegrin and metalloproteinase domain-containing protein 17		Metalloprotease			0.3803	0.0218	0.51924	0.0199
269	1418402_at	Adam19	ADA19_MOUSE	Disintegrin and metalloproteinase domain-containing protein 19		Metalloprotease			0.584776	0.025
270	1447946_at	Adam23	ADA23_MOUSE	Disintegrin and metalloproteinase domain-containing protein 23		Metalloprotease			-0.508535	0.0246
271	1427139_at	Adamts10	ATS10_MOUSE	A disintegrin and metalloproteinase with thrombospondin motifs 10		Metalloprotease	0.439882	0.0475	1.0338	0.00363
272	1435990_at	Adamts2	ATS2_MOUSE	A disintegrin and metalloproteinase with thrombospondin motifs 2		Metalloprotease			2.53799	0.000691	1.7491	0.0355
273	1450658_at,1422561_at	Adamts5	ATS5_MOUSE	A disintegrin and metalloproteinase with thrombospondin motifs 5		Metalloprotease	0.304027	0.049	1.58155	0.00333	1.25584	0.0447
274	1452339_at	Adamts7	ATS7_MOUSE	A disintegrin and metalloproteinase with thrombospondin motifs 7		Metalloprotease	-0.740731	0.0443	0.597591	0.0213
275	1429214_at	Adamtsl2	ATL2_MOUSE	ADAMTS-like protein 2		Metalloprotease			2.04624	0.00442
276	1448490_at	Adck4	ADCK4_MOUSE	Uncharacterized aarF domain-containing protein kinase 4		Generic kinase			1.22248	0.00375	0.893338	0.0223
277	1418128_at	Adcy6	ADCY6_MOUSE	Adenylate cyclase type 6		Generic enzyme			0.848063	0.0195
278	1456307_s_at	Adcy7	ADCY7_MOUSE	Adenylate cyclase type 7		Generic enzyme			1.62321	0.00176	1.44323	0.00829
279	1418586_at	Adcy9	ADCY9_MOUSE	Adenylate cyclase type 9		Generic enzyme			-1.06336	0.00639
280	1450054_at,1420953_at	Add1	ADDA_MOUSE	Alpha-adducin		Generic binding protein	-0.437649	0.0483	0.742062	0.000369
281	1426574_a_at,1456162_x_at	Add3	ADDG_MOUSE	Gamma-adducin		Generic binding protein	-0.707798	0.0215	-0.381059	0.0269
282	1422070_at	Adh4	ADH4_MOUSE	Alcohol dehydrogenase 4		Generic enzyme			-1.32867	0.00186	-0.754758	0.0195
283	1438758_at	Adi1	MTND_MOUSE	1,2-dihydroxy-3-keto-5-methylthiopentene dioxygenase		Generic enzyme			-0.669503	0.00408
284	1437864_at	Adipor2	ADR2_MOUSE	Adiponectin receptor protein 2		Generic receptor	1.69002	0.00653			-1.52257	0.0253
285	1446068_at	Adk	ADK_MOUSE	Adenosine kinase		Generic kinase			-1.46822	0.00305	-1.52034	0.0138
286	1435923_at	Ado	AEDO_MOUSE	2-aminoethanethiol dioxygenase		Generic enzyme			0.458053	0.0153
287	1435495_at	Adora1	AA1R_MOUSE	Adenosine receptor A1		GPCR			1.64648	0.0108	1.86284	0.0481
288	1448333_at	Adprh	ADPRH_MOUSE	[Protein ADP-ribosylarginine] hydrolase		Generic enzyme	-1.02167	0.0299	0.721782	0.0102
289	1422183_a_at	Adra1b	ADA1B_MOUSE	Alpha-1B adrenergic receptor		GPCR			-1.12694	0.00308	-0.774024	0.0127
290	1455918_at	Adrb3	ADRB3_MOUSE	Beta-3 adrenergic receptor		GPCR			-0.820337	0.00755
291	1434450_s_at	Adrbk2	ARBK2_MOUSE	Beta-adrenergic receptor kinase 2		Protein kinase			1.21881	0.00142	0.871161	0.0451
292	1460726_at	Adss	PURA2_MOUSE	Adenylosuccinate synthetase isozyme 2		Generic enzyme			0.491166	0.0174
293	1422514_at	Aebp1	AEBP1_MOUSE	Adipocyte enhancer-binding protein 1		Generic binding protein	0.641391	0.0339	1.25407	0.00925
294	1434080_at,1435070_at	Aebp2	AEBP2_MOUSE	Zinc finger protein AEBP2		Generic binding protein	0.800761	0.00931	0.819007	0.00279	0.679027	0.0105
295	1450031_at	Aff4	AFF4_MOUSE	AF4/FMR2 family member 4		Transcription factor	0.171208	0.0267	0.476958	0.00377
296	1427561_a_at	Afm	AFAM_MOUSE	Afamin		Transporter			-1.88191	0.000691	-0.716301	0.0406
297	1428885_at	Afmid	AFMID_MOUSE	Probable arylformamidase		Generic enzyme			-1.19003	0.0117	-0.883223	0.0178
298	1416645_a_at,1416646_at	Afp	FETA_MOUSE	Alpha-fetoprotein		Transporter			2.08879	0.000325	0.906242	0.0296
299	1426861_at	Aftph	AFTIN_MOUSE	Aftiphilin		Generic binding protein			0.849413	0.0236
300	1435432_at,1437394_at	Agap1	AGAP1_MOUSE	Arf-GAP with GTPase, ANK repeat and PH domain-containing protein 1		Generic binding protein	-0.225216	0.0482	0.926177	0.0108
301	1452237_at,1426923_at	Agfg1	AGFG1_MOUSE	Arf-GAP domain and FG repeats-containing protein 1		Generic binding protein			1.15716	0.00119	0.87666	0.0103
302	1425362_at	Agfg2	AGFG2_MOUSE	Arf-GAP domain and FG repeats-containing protein 2		Generic binding protein			-1.10748	0.0207
303	1431032_at	Agl	Agl	amylo-1,6-glucosidase, 4-alpha-glucanotransferase		Generic enzyme			0.382079	0.00258
304	1427214_at	Agmat	SPEB_MOUSE	Agmatinase, mitochondrial		Generic enzyme			-1.15295	0.00106	-0.546151	0.0282
305	1428821_at	Agpat2	PLCB_MOUSE	1-acyl-sn-glycerol-3-phosphate acyltransferase beta		Generic enzyme			-0.564161	0.00607	-0.761937	0.0155
306	1450776_at	Agpat6	GPAT4_MOUSE	Glycerol-3-phosphate acyltransferase 4		Generic enzyme	0.399497	0.00353			-0.430358	0.0469
307	1454799_at	Agpat9	GPAT3_MOUSE	Glycerol-3-phosphate acyltransferase 3		Generic enzyme			1.12464	0.00478	1.12082	0.0118
308	1435691_at,1442349_at	Agphd1	AGPD1_MOUSE	Aminoglycoside phosphotransferase domain-containing protein 1		Generic kinase			-1.83959	0.00444	-1.18769	0.00508
309	1426670_at	Agrn	AGRIN_MOUSE	Agrin		Generic binding protein			1.67435	0.00547
310	1423396_at	Agt	ANGT_MOUSE	Angiotensinogen		Receptor ligand			-1.09821	0.00324
311	1436739_at	Agtr1a	AGTRA_MOUSE	Type-1A angiotensin II receptor		GPCR			-0.866738	0.00439
312	1418833_at	Agxt	SPYA_MOUSE	Serine--pyruvate aminotransferase, mitochondrial		Generic enzyme			-1.86329	0.00525	-0.848325	0.00442
313	1435838_at	Agxt2	AGT2_MOUSE	Alanine--glyoxylate aminotransferase 2, mitochondrial		Generic enzyme			-0.367522	0.0296
314	1452975_at	Agxt2l1	AT2L1_MOUSE	Alanine--glyoxylate aminotransferase 2-like 1		Generic enzyme			-2.67384	0.00104
315	1417125_at	Ahcy	SAHH_MOUSE	Adenosylhomocysteinase		Generic enzyme			-0.606194	0.0124	-0.574736	0.0119
316	1425576_at	Ahcyl1	SAHH2_MOUSE	Putative adenosylhomocysteinase 2		Generic enzyme			-0.421494	0.0242
317	1452217_at	Ahnak	Ahnak	AHNAK nucleoprotein (desmoyokin)		Generic binding protein			1.70276	0.00203
318	1424147_at	Ahsa1	AHSA1_MOUSE	Activator of 90 kDa heat shock protein ATPase homolog 1		Generic binding protein	0.67395	0.0474	-0.233403	0.00428
319	1423870_at	Aida	AIDA_MOUSE	Axin interactor, dorsalization-associated protein		Generic binding protein			0.54673	0.00559	0.391049	0.0436
320	1455112_at	Aifm2	AIFM2_MOUSE	Apoptosis-inducing factor 2		Generic enzyme			0.958165	0.0045
321	1420679_a_at	Aig1	AIG1_MOUSE	Androgen-induced protein 1		Generic protein			0.654324	0.00433
322	1416486_at	Aimp1	AIMP1_MOUSE	Aminoacyl tRNA synthetase complex-interacting multifunctional protein 1		Generic protein			0.487447	0.0136
323	1424151_at	Aimp2	AIMP2_MOUSE	Aminoacyl tRNA synthetase complex-interacting multifunctional protein 2		Generic binding protein	3.8308	0.000134			0.278142	0.0427
324	1448451_at	Ak2	KAD2_MOUSE	Adenylate kinase 2, mitochondrial		Generic kinase	-0.830789	0.0048			-0.584819	0.0351
325	1432436_a_at	Ak3	KAD3_MOUSE	GTP:AMP phosphotransferase mitochondrial		Generic kinase			-0.763411	0.019
326	1418279_a_at	Akap1	AKAP1_MOUSE	A kinase anchor protein 1, mitochondrial		Generic binding protein			-0.501816	0.00954
327	1433722_at	Akap13	Akap13	A kinase (PRKA) anchor protein 13		Regulators (GDI, GAP, GEF etc.)			0.543334	0.0225
328	1455870_at	Akap2	AKAP2_MOUSE	A-kinase anchor protein 2		Generic binding protein			0.766217	0.0225
329	1433905_at	Akap7	AKAP7_MOUSE	A-kinase anchor protein 7		Generic binding protein			0.635326	0.0148
330	1450983_at	Akap8	AKAP8_MOUSE	A-kinase anchor protein 8		Generic binding protein			0.210069	0.0369
331	1435769_at,1455151_at	Akap9	Akap9	A kinase (PRKA) anchor protein (yotiao) 9		Generic binding protein			-1.12221	0.0185	0.265478	0.0373
332	1428237_at	Akirin2	AKIR2_MOUSE	Akirin-2		Generic binding protein	-0.233153	0.0387	0.27948	0.00749
333	1451035_a_at,1430123_a_at	Akr1a4	AK1A1_MOUSE	Alcohol dehydrogenase [NADP+]		Generic enzyme	0.806795	0.0104	0.286529	0.00347	0.35064	0.0252
334	1453173_at	Akr1b10	2310005E10Rik	RIKEN cDNA 2310005E10 gene		Generic enzyme			0.892194	0.00203	0.80264	0.0301
335	1456590_x_at	Akr1b3	ALDR_MOUSE	Aldose reductase		Generic enzyme			1.19992	0.00351	0.804537	0.0465
336	1448894_at	Akr1b8	ALD2_MOUSE	Aldose reductase-related protein 2		Generic enzyme			1.181	0.00325
337	1417085_at	Akr1c6	DHB5_MOUSE	Estradiol 17 beta-dehydrogenase 5		Generic enzyme			-0.571116	0.000614
338	1425771_at,1455100_at	Akr1d1	AK1D1_MOUSE	3-oxo-5-beta-steroid 4-dehydrogenase		Generic enzyme			-1.59528	0.00159	-0.728998	0.0475
339	1438315_x_at	Akr7a5	ARK72_MOUSE	Aflatoxin B1 aldehyde reductase member 2		Generic enzyme	0.583569	0.0363	-0.359821	0.00651
340	1435879_at	Akt3	AKT3_MOUSE	RAC-gamma serine/threonine-protein kinase		Protein kinase	-1.04139	0.0439	0.708611	0.00356
341	1423364_a_at	Aktip	AKTIP_MOUSE	AKT-interacting protein		Generic binding protein			0.440131	0.0354
342	1424877_a_at	Alad	HEM2_MOUSE	Delta-aminolevulinic acid dehydratase		Generic enzyme			-0.638063	0.0195	-0.408138	0.0254
343	1424126_at	Alas1	HEM1_MOUSE	5-aminolevulinate synthase, nonspecific, mitochondrial		Generic enzyme			1.30861	0.0329
344	1437467_at	Alcam	CD166_MOUSE	CD166 antigen		Generic binding protein			2.0893	0.00721	1.69145	0.0294
345	1423731_at	Aldh16a1	A16A1_MOUSE	Aldehyde dehydrogenase family 16 member A1		Generic enzyme			-0.576316	0.0299
346	1437325_x_at,1437333_x_at	Aldh18a1	P5CS_MOUSE	Delta-1-pyrroline-5-carboxylate synthetase		Generic kinase	0.373862	0.0164	1.69796	0.00413	1.38082	0.0407
347	1437410_at	Aldh2	ALDH2_MOUSE	Aldehyde dehydrogenase, mitochondrial		Generic enzyme			-1.17687	0.00139	-0.747468	0.0279
348	1448104_at	Aldh6a1	MMSA_MOUSE	Methylmalonate-semialdehyde dehydrogenase [acylating], mitochondrial		Generic enzyme			-0.769147	0.00441
349	1460167_at	Aldh7a1	AL7A1_MOUSE	Alpha-aminoadipic semialdehyde dehydrogenase		Generic enzyme			-0.592925	0.0229
350	1427337_at,1427336_at	Aldh8a1	AL8A1_MOUSE	Aldehyde dehydrogenase family 8 member A1		Generic enzyme			-1.18569	0.00217	-0.747548	0.00295
351	1436689_a_at,1437398_a_at	Aldh9a1	AL9A1_MOUSE	4-trimethylaminobutyraldehyde dehydrogenase		Generic enzyme	0.813383	0.00427	-0.332736	0.0131	-0.5411	0.0458
352	1447734_x_at,1439375_x_at	Aldoa	ALDOA_MOUSE	Fructose-bisphosphate aldolase A		Generic enzyme	0.537635	0.00905	1.00103	0.000614	1.04241	0.0165
353	1451194_at	Aldob	ALDOB_MOUSE	Fructose-bisphosphate aldolase B		Generic enzyme			-0.363368	0.00288
354	1451461_a_at	Aldoc	ALDOC_MOUSE	Fructose-bisphosphate aldolase C		Generic enzyme			2.17824	0.00115
355	1437728_at	Alkbh5	ALKB5_MOUSE	Alkylated DNA repair protein alkB homolog 5		Generic enzyme			-0.637715	0.0261
356	1428516_a_at	Alkbh7	ALKB7_MOUSE	Alkylated DNA repair protein alkB homolog 7		Generic enzyme			-0.860293	0.00185	-0.605255	0.0116
357	1452016_at	Alox5ap	AL5AP_MOUSE	Arachidonate 5-lipoxygenase-activating protein		Generic binding protein	0.198716	0.0467	0.936466	0.019
358	1423611_at	Alpl	PPBT_MOUSE	Alkaline phosphatase, tissue-nonspecific isozyme		Generic phosphatase			0.633024	0.0331
359	1417783_at	Als2	ALS2_MOUSE	Alsin		Regulators (GDI, GAP, GEF etc.)			-0.640465	0.00463	-0.569398	0.00634
360	1427533_at	Als2cl	AL2CL_MOUSE	ALS2 C-terminal-like protein		Generic binding protein			0.754777	0.024
361	1417208_at	Amacr	AMACR_MOUSE	Alpha-methylacyl-CoA racemase		Generic enzyme			-0.651811	0.0133	-0.461262	0.0471
362	1427370_at	Amdhd1	HUTI_MOUSE	Probable imidazolonepropionase		Generic enzyme			-1.98718	0.00642	-0.648924	0.0145
363	1434855_at	Amdhd2	NAGA_MOUSE	Putative N-acetylglucosamine-6-phosphate deacetylase		Generic enzyme			0.863615	0.00787
364	1428904_at	Ammecr1l	AMERL_MOUSE	AMMECR1-like protein		Generic protein			-0.352257	0.0125
365	1454890_at	Amot	AMOT_MOUSE	Angiomotin		Generic binding protein			1.44792	0.000958	1.12762	0.00209
366	1426757_at	Ampd2	AMPD2_MOUSE	AMP deaminase 2		Generic enzyme			-0.288021	0.0274
367	1422573_at	Ampd3	AMPD3_MOUSE	AMP deaminase 3		Generic enzyme			1.62704	0.00327
368	1417765_a_at	Amy1	AMY1_MOUSE	Alpha-amylase 1		Generic enzyme			-0.656147	0.00381	-0.395784	0.0467
369	1434964_at	Amz2	AMZ2_MOUSE	Archaemetzincin-2		Metalloprotease			0.809786	0.00291
370	1434444_s_at	Anapc1	APC1_MOUSE	Anaphase-promoting complex subunit 1		Generic binding protein			0.491017	0.0169
371	1415707_at	Anapc2	ANC2_MOUSE	Anaphase-promoting complex subunit 2		Generic enzyme			0.273017	0.037
372	1423931_s_at	Anapc4	APC4_MOUSE	Anaphase-promoting complex subunit 4		Generic enzyme			0.671705	0.00165	0.417158	0.0145
373	1416906_at,1435177_a_at,1435178_x_at	Anapc5	APC5_MOUSE	Anaphase-promoting complex subunit 5		Generic enzyme	1.09306	0.0294	0.568571	0.00608	0.383727	0.0425
374	1418458_at	Anapc7	APC7_MOUSE	Anaphase-promoting complex subunit 7		Generic binding protein			0.294995	0.0137
375	1424844_at	Angel1	ANGE1_MOUSE	Protein angel homolog 1		Generic protein			0.604994	0.0128
376	1415731_at	Angel2	ANGE2_MOUSE	Protein angel homolog 2		Generic enzyme			0.502264	0.00735
377	1455090_at	Angptl2	ANGL2_MOUSE	Angiopoietin-related protein 2		Receptor ligand	-0.274067	0.0298	0.83533	0.0233
378	1424485_at	Angptl3	ANGL3_MOUSE	Angiopoietin-related protein 3		Receptor ligand			-0.421717	0.00817
379	1424785_at	Angptl6	ANGL6_MOUSE	Angiopoietin-related protein 6		Generic binding protein	2.09203	0.0316	-1.25169	0.00844
380	1450627_at	Ank	ANKH_MOUSE	Progressive ankylosis protein		Transporter			-0.355018	0.0312	-0.300786	0.0291
381	1452124_at	Ank3	Ank3	ankyrin 3, epithelial		Generic binding protein			0.512876	0.0357	0.792356	0.021
382	1417685_at	Ankfy1	ANFY1_MOUSE	Ankyrin repeat and FYVE domain-containing protein 1		Generic binding protein			0.338285	0.0279
383	1420992_at,1420991_at	Ankrd1	ANKR1_MOUSE	Ankyrin repeat domain-containing protein 1		Generic binding protein	1.17464	0.0224	1.87486	0.0117
384	1416065_a_at,1448199_at	Ankrd10	ANR10_MOUSE	Ankyrin repeat domain-containing protein 10		Generic binding protein	-0.297421	0.0476	1.04347	0.00423
385	1435778_at	Ankrd11	Ankrd11	ankyrin repeat domain 11		Generic binding protein			0.684196	0.00219	0.445406	0.0466
386	1435230_at	Ankrd12	Ankrd12	ankyrin repeat domain 12		Generic protein			0.842297	0.00463	0.549903	0.0438
387	1460428_at	Ankrd13a	AN13A_MOUSE	Ankyrin repeat domain-containing protein 13A		Generic protein			0.290473	0.0107
388	1455289_at	Ankrd13b	AN13B_MOUSE	Ankyrin repeat domain-containing protein 13B		Generic protein	-0.317084	0.0129	0.674659	0.0139
389	1443887_at	Ankrd13c	AN13C_MOUSE	Ankyrin repeat domain-containing protein 13C		Generic protein			-0.125453	0.023
390	1428239_at	Ankrd16	ANR16_MOUSE	Ankyrin repeat domain-containing protein 16		Generic binding protein	-0.242871	0.0139	0.695879	0.0307
391	1454763_at	Ankrd17	ANR17_MOUSE	Ankyrin repeat domain-containing protein 17		Generic binding protein			0.357432	0.0203
392	1425731_at	Ankrd24	ANR24_MOUSE	Ankyrin repeat domain-containing protein 24		Generic binding protein			-0.332587	0.0325
393	1454717_at	Ankrd27	ANR27_MOUSE	Ankyrin repeat domain-containing protein 27		Regulators (GDI, GAP, GEF etc.)			0.693814	0.0065	0.569959	0.0326
394	1453287_at	Ankrd33b	AN33B_MOUSE	Ankyrin repeat domain-containing protein 33B		Generic binding protein			-0.917157	0.0187
395	1435322_at	Ankrd40	ANR40_MOUSE	Ankyrin repeat domain-containing protein 40		Generic protein	-0.754286	0.0353	0.635289	0.0142
396	1423421_at	Ankrd49	ANR49_MOUSE	Ankyrin repeat domain-containing protein 49		Generic binding protein			0.764394	0.00685
397	1438408_at	Ankrd56	ANR56_MOUSE	Ankyrin repeat domain-containing protein 56		Generic binding protein	-3.44348	0.014	0.924691	0.029
398	1453042_at	Anks4b	ANS4B_MOUSE	Ankyrin repeat and SAM domain-containing protein 4B		Generic binding protein			-0.667717	0.0197	-0.834496	0.0236
399	1426672_at	Ano10	ANO10_MOUSE	Anoctamin-10		Generic protein			1.67839	0.00225	1.09854	0.0284
400	1455308_at	Ano6	ANO6_MOUSE	Anoctamin-6		Generic protein			0.73981	0.0236
401	1450407_a_at,1421918_at	Anp32a	AN32A_MOUSE	Acidic leucine-rich nuclear phosphoprotein 32 family member A		Generic binding protein			-1.80258	0.0144	-0.639033	0.0492
402	1417082_at	Anp32b	AN32B_MOUSE	Acidic leucine-rich nuclear phosphoprotein 32 family member B		Generic binding protein			0.688874	0.000163	0.678374	0.0269
403	1451356_at	Anp32e	AN32E_MOUSE	Acidic leucine-rich nuclear phosphoprotein 32 family member E		Generic binding protein			-0.273439	0.0286
404	1451446_at	Antxr1	ANTR1_MOUSE	Anthrax toxin receptor 1		Generic receptor	0.515925	0.0367	1.92395	0.00732
405	1429642_at	Anubl1	Anubl1	AN1, ubiquitin-like, homolog (Xenopus laevis)		Generic binding protein	-1.76648	0.00322			-1.39031	0.0369
406	1448213_at	Anxa1	ANXA1_MOUSE	Annexin A1		Receptor ligand			1.16934	0.00512	1.35021	0.00474
407	1424959_at	Anxa13	ANX13_MOUSE	Annexin A13		Generic binding protein			2.31909	0.000369	1.31617	0.0455
408	1419091_a_at	Anxa2	ANXA2_MOUSE	Annexin A2		Generic binding protein			2.24131	0.000325	1.66309	0.00295
409	1460330_at	Anxa3	ANXA3_MOUSE	Annexin A3		Generic binding protein			1.37948	0.000905	1.26396	0.00753
410	1421223_a_at,1457658_x_at	Anxa4	ANXA4_MOUSE	Annexin A4		Generic binding protein	0.287524	0.0411	1.00981	0.00199	0.827466	0.00181
411	1425567_a_at	Anxa5	ANXA5_MOUSE	Annexin A5		Generic binding protein			1.24943	0.000369	0.993486	0.00324
412	1416138_at	Anxa7	ANXA7_MOUSE	Annexin A7		Generic binding protein			0.965972	0.000319	0.728531	0.00693
413	1431554_a_at	Anxa9	ANXA9_MOUSE	Annexin A9		Generic receptor	-0.602375	0.0411	0.834411	0.0131
414	1450764_at	Aoah	AOAH_MOUSE	Acyloxyacyl hydrolase		Generic enzyme			0.708711	0.00134	0.82132	0.00458
415	1419435_at	Aox1	ADO_MOUSE	Aldehyde oxidase		Generic enzyme			0.556969	0.0328	1.20346	0.00931
416	1423388_at	Ap1g1	AP1G1_MOUSE	AP-1 complex subunit gamma-1		Transporter			-0.305414	0.0141
417	1416087_at	Ap1s1	AP1S1_MOUSE	AP-1 complex subunit sigma-1A		Transporter	0.531937	0.0202	0.460908	0.0049
418	1416375_at,1416374_at	Ap3m1	AP3M1_MOUSE	AP-3 complex subunit mu-1		Transporter	-0.589212	0.0195	-1.00317	0.00335
419	1422593_at	Ap3s1	AP3S1_MOUSE	AP-3 complex subunit sigma-1		Transporter			0.595265	0.00346	0.40644	0.0316
420	1456948_at	Ap4e1	AP4E1_MOUSE	AP-4 complex subunit epsilon-1		Transporter			0.650293	0.00139	0.463397	0.0384
421	1452870_at	Apaf1	APAF_MOUSE	Apoptotic protease-activating factor 1		Generic binding protein			1.1952	0.00303	0.855273	0.0284
422	1452342_at,1426719_at	Apbb2	APBB2_MOUSE	Amyloid beta A4 precursor protein-binding family B member 2		Generic binding protein			1.13538	0.00732	0.616104	0.0465
423	1456079_x_at	Apex1	APEX1_MOUSE	DNA-(apurinic or apyrimidinic site) lyase		Generic enzyme			0.859286	0.00319	0.446077	0.0454
424	1435793_at	Aph1b	APH1B_MOUSE	Gamma-secretase subunit APH-1B		Generic binding protein	-0.559022	0.0288	0.483054	0.026
425	1439214_a_at	Api5	API5_MOUSE	Apoptosis inhibitor 5		Generic binding protein			-0.365271	0.0351
426	1418254_at	Apip	APIP_MOUSE	APAF1-interacting protein		Generic binding protein	-0.664999	0.0151	-0.426284	0.0217
427	1423739_x_at	Aplp2	APLP2_MOUSE	Amyloid-like protein 2		Generic binding protein	0.92071	0.0115	0.332014	0.014
428	1419232_a_at	Apoa1	APOA1_MOUSE	Apolipoprotein A-I		Receptor ligand			-0.186541	0.0275	-0.274086	0.0451
429	1417950_a_at	Apoa2	APOA2_MOUSE	Apolipoprotein A-II		Receptor ligand	-1.39054	0.0254	-0.167338	0.0112
430	1417610_at	Apoa5	APOA5_MOUSE	Apolipoprotein A-V		Transporter			-0.830932	0.00241	-0.598014	0.0355
431	1457554_at	Apob	Apob	apolipoprotein B		Receptor ligand			-1.35963	0.00477
432	1451755_a_at	Apobec1	ABEC1_MOUSE	C->U-editing enzyme APOBEC-1		Generic binding protein			0.515122	0.0281	0.641983	0.0228
433	1417470_at	Apobec3	ABEC3_MOUSE	DNA dC->dU-editing enzyme APOBEC-3		Generic binding protein			1.48786	0.000802
434	1417561_at	Apoc1	APOC1_MOUSE	Apolipoprotein C-I		Transporter			-0.331852	0.00122	-0.319087	0.0316
435	1418278_at	Apoc3	APOC3_MOUSE	Apolipoprotein C-III		Transporter			-0.495358	0.000502	-0.414576	0.0165
436	1418708_at	Apoc4	APOC4_MOUSE	Apolipoprotein C-IV		Receptor ligand			-0.40428	0.00245	-0.359939	0.00615
437	1432466_a_at	Apoe	APOE_MOUSE	Apolipoprotein E		Receptor ligand			-0.16184	0.00908
438	1418853_at	Apof	APOF_MOUSE	Apolipoprotein F		Transporter			-1.16715	0.00139	-0.832225	0.0031
439	1416677_at	Apoh	APOH_MOUSE	Beta-2-glycoprotein 1		Transporter			-0.4973	0.000357	-0.27744	0.0424
440	1419096_at,1419095_a_at	Apom	APOM_MOUSE	Apolipoprotein M		Transporter			-1.93383	0.0096	-0.573131	0.00848
441	1427442_a_at	App	A4_MOUSE	Amyloid beta A4 protein		Generic receptor			1.4153	0.00298	1.23365	0.000838
442	1430265_at	Appbp2	APBP2_MOUSE	Amyloid protein-binding protein 2		Generic binding protein			-0.56332	0.0315
443	1455159_at	Appl1	DP13A_MOUSE	DCC-interacting protein 13-alpha		Generic binding protein	-0.71178	0.00521			0.453201	0.0128
444	1451703_s_at	Aprt	APT_MOUSE	Adenine phosphoribosyltransferase		Generic enzyme			0.865519	0.000905	0.869065	0.00917
445	1429254_at,1455411_at	Aqp11	AQP11_MOUSE	Aquaporin-11		Generic channel			-0.897395	0.00764	-0.625198	0.0477
446	1447727_at	Aqp3	AQP3_MOUSE	Aquaporin-3		Generic channel	1.21918	0.0186	-0.428304	0.0251
447	1421605_a_at,1424011_at	Aqp9	AQP9_MOUSE	Aquaporin-9		Generic channel			-0.905244	0.000777	-0.505188	0.00848
448	1455647_at,1437064_at	Ar	ANDR_MOUSE	Androgen receptor		Transcription factor	0.531956	0.0485	-1.01539	0.00761
449	1452291_at	Arap2	ARAP2_MOUSE	Arf-GAP with Rho-GAP domain, ANK repeat and PH domain-containing protein 2		Regulators (GDI, GAP, GEF etc.)			0.472442	0.0229
450	1426390_a_at	Arf1	ARF1_MOUSE	ADP-ribosylation factor 1		RAS superfamily			0.318846	0.00475
451	1423973_a_at	Arf3	ARF3_MOUSE	ADP-ribosylation factor 3		RAS superfamily	0.473978	0.0308	0.66052	0.00295
452	1423052_at	Arf4	ARF4_MOUSE	ADP-ribosylation factor 4		RAS superfamily			0.6753	0.000905
453	1418822_a_at	Arf6	ARF6_MOUSE	ADP-ribosylation factor 6		RAS superfamily			0.604558	0.000783	0.477002	0.00589
454	1427245_at	Arfgap1	ARFG1_MOUSE	ADP-ribosylation factor GTPase-activating protein 1		Regulators (GDI, GAP, GEF etc.)	0.384126	0.0169	0.417699	0.00763
455	1426534_a_at	Arfgap3	ARFG3_MOUSE	ADP-ribosylation factor GTPase-activating protein 3		Regulators (GDI, GAP, GEF etc.)			1.24961	0.00174	1.18284	0.0128
456	1415711_at	Arfgef1	Arfgef1	ADP-ribosylation factor guanine nucleotide-exchange factor 1(brefeldin A-inhibited)		Regulators (GDI, GAP, GEF etc.)			0.322024	0.0201
457	1454916_s_at	Arfip1	Arfip1	ADP-ribosylation factor interacting protein 1		Generic binding protein			0.595028	0.00386	0.324798	0.0473
458	1425507_at	Arfrp1	ARFRP_MOUSE	ADP-ribosylation factor-related protein 1		RAS superfamily			-0.223518	0.0333
459	1419549_at	Arg1	ARGI1_MOUSE	Arginase-1		Generic enzyme			-0.523831	0.0369
460	1433597_at	Arglu1	ARGL1_MOUSE	Arginine and glutamate-rich protein 1		Generic protein	0.538879	0.026	0.514233	0.00322
461	1438434_at	Arhgap11a	RHGBA_MOUSE	Rho GTPase-activating protein 11A		Regulators (GDI, GAP, GEF etc.)			0.987004	0.00651	1.12316	0.0107
462	1451526_at	Arhgap12	RHG12_MOUSE	Rho GTPase-activating protein 12		Regulators (GDI, GAP, GEF etc.)			0.742441	0.0354
463	1435959_at	Arhgap15	RHG15_MOUSE	Rho GTPase-activating protein 15		Regulators (GDI, GAP, GEF etc.)			0.764195	0.0107
464	1426623_a_at	Arhgap17	RHG17_MOUSE	Rho GTPase-activating protein 17		Regulators (GDI, GAP, GEF etc.)			0.708974	0.0144
465	1426952_at	Arhgap18	RHG18_MOUSE	Rho GTPase-activating protein 18		Regulators (GDI, GAP, GEF etc.)			0.7127	0.00875	0.57216	0.0296
466	1428369_s_at	Arhgap21	RHG21_MOUSE	Rho GTPase-activating protein 21		Regulators (GDI, GAP, GEF etc.)			0.717465	0.00293
467	1424842_a_at	Arhgap24	RHG24_MOUSE	Rho GTPase-activating protein 24		Regulators (GDI, GAP, GEF etc.)			-0.531402	0.0364	-0.576528	0.0378
468	1437072_at	Arhgap25	RHG25_MOUSE	Rho GTPase-activating protein 25		Regulators (GDI, GAP, GEF etc.)	1.90561	0.00642			1.43013	0.0095
469	1444128_at	Arhgap26	RHG26_MOUSE	Rho GTPase-activating protein 26		Regulators (GDI, GAP, GEF etc.)			-2.06547	0.00235	-1.52976	0.0243
470	1441618_at	Arhgap29	RHG29_MOUSE	Rho GTPase-activating protein 29		Regulators (GDI, GAP, GEF etc.)			-0.498805	0.0255
471	1436171_at	Arhgap30	RHG30_MOUSE	Rho GTPase-activating protein 30		Regulators (GDI, GAP, GEF etc.)			1.01023	0.00463	1.15034	0.0304
472	1458190_at	Arhgap4	Arhgap4	Rho GTPase activating protein 4		Regulators (GDI, GAP, GEF etc.)			-0.523017	0.0157
473	1449619_s_at,1424249_a_at	Arhgap9	Arhgap9__216445	Rho GTPase activating protein 9		Regulators (GDI, GAP, GEF etc.)	-5.72669	0.00364	-0.949879	0.00626	-1.34622	0.00603
474	1451168_a_at	Arhgdia	GDIR1_MOUSE	Rho GDP-dissociation inhibitor 1		Regulators (GDI, GAP, GEF etc.)	-0.472877	0.0289	1.22947	0.00387
475	1426454_at	Arhgdib	GDIR2_MOUSE	Rho GDP-dissociation inhibitor 2		Regulators (GDI, GAP, GEF etc.)			0.732196	0.0106	0.818702	0.0168
476	1452302_at	Arhgef10	ARHGA_MOUSE	Rho guanine nucleotide exchange factor 10		Regulators (GDI, GAP, GEF etc.)	0.490818	0.0434	0.86144	0.0112
477	1455522_at	Arhgef15	ARHGF_MOUSE	Rho guanine nucleotide exchange factor 15		Regulators (GDI, GAP, GEF etc.)			0.423584	0.00931
478	1427386_at	Arhgef16	ARHGG_MOUSE	Rho guanine nucleotide exchange factor 16		Regulators (GDI, GAP, GEF etc.)			1.32493	0.00259	1.02769	0.0176
479	1433682_at	Arhgef17	ARHGH_MOUSE	Rho guanine nucleotide exchange factor 17		Regulators (GDI, GAP, GEF etc.)			1.11223	0.0327
480	1437629_at	Arhgef19	ARHGJ_MOUSE	Rho guanine nucleotide exchange factor 19		Regulators (GDI, GAP, GEF etc.)			-0.866975	0.000325
481	1421043_s_at,1421042_at	Arhgef2	ARHG2_MOUSE	Rho guanine nucleotide exchange factor 2		Regulators (GDI, GAP, GEF etc.)			1.80085	0.00209	1.59154	0.0259
482	1429012_at	Arhgef6	ARHG6_MOUSE	Rho guanine nucleotide exchange factor 6		Regulators (GDI, GAP, GEF etc.)			0.788307	0.00863	0.605305	0.0331
483	1456952_at	Arid1b	Arid1b	AT rich interactive domain 1B (Swi1 like)		Generic binding protein			0.682256	0.0161
484	1434506_at	Arid2	Arid2	AT rich interactive domain 2 (Arid-rfx like)		Generic binding protein			0.6009	0.036
485	1456420_at	Arid4a	Arid4a	AT rich interactive domain 4A (Rbp1 like)		Transcription factor			-0.64669	0.0285
486	1435768_at	Arid4b	ARI4B_MOUSE	AT-rich interactive domain-containing protein 4B		Generic binding protein			0.370459	0.0343
487	1420973_at	Arid5b	ARI5B_MOUSE	AT-rich interactive domain-containing protein 5B		Generic binding protein			-1.0955	0.00803	-1.08527	0.0207
488	1447090_s_at	Arl1	ARL1_MOUSE	ADP-ribosylation factor-like protein 1		RAS superfamily	0.328655	0.0493	0.353452	0.0269
489	1417112_at	Arl2bp	AR2BP_MOUSE	ADP-ribosylation factor-like protein 2-binding protein		Generic binding protein			1.22693	0.00622	0.913481	0.0355
490	1450706_a_at	Arl3	ARL3_MOUSE	ADP-ribosylation factor-like protein 3		RAS superfamily			0.342105	0.0281
491	1454788_at	Arl4c	ARL4C_MOUSE	ADP-ribosylation factor-like protein 4C		RAS superfamily			1.234	0.00375
492	1418250_at	Arl4d	ARL4D_MOUSE	ADP-ribosylation factor-like protein 4D		RAS superfamily			-0.83854	0.009	-0.544764	0.039
493	1437884_at	Arl5b	ARL5B_MOUSE	ADP-ribosylation factor-like protein 5B		RAS superfamily			-0.813849	0.0254
494	1451131_at	Arl6ip1	AR6P1_MOUSE	ADP-ribosylation factor-like protein 6-interacting protein 1		Generic binding protein			-0.506873	0.0159
495	1441881_x_at	Arl6ip4	AR6P4_MOUSE	ADP-ribosylation factor-like protein 6-interacting protein 4		Generic binding protein	1.58811	0.00445			-0.806546	0.00591
496	1417225_at	Arl6ip5	PRAF3_MOUSE	PRA1 family protein 3		Generic binding protein			0.89778	0.00316
497	1424640_at	Arl8a	ARL8A_MOUSE	ADP-ribosylation factor-like protein 8A		RAS superfamily			0.637261	0.0115
498	1417062_at	Armc10	ARM10_MOUSE	Armadillo repeat-containing protein 10		Generic binding protein			0.961822	0.00419
499	1428399_a_at	Armc9	ARMC9_MOUSE	LisH domain-containing protein ARMC9		Generic binding protein			-0.286696	0.0353
500	1415780_a_at,1456739_x_at,1437849_x_at	Armcx2	ARMX2_MOUSE	Armadillo repeat-containing X-linked protein 2		Generic binding protein	0.163444	0.045	1.30756	0.00375	0.631768	0.0414
501	1424373_at	Armcx3	ARMX3_MOUSE	Armadillo repeat-containing X-linked protein 3		Generic binding protein	0.559072	0.0061			0.604428	0.00776
502	1437042_at	Arnt	ARNT_MOUSE	Aryl hydrocarbon receptor nuclear translocator		Transcription factor			0.433904	0.0195
503	1425099_a_at	Arntl	BMAL1_MOUSE	Aryl hydrocarbon receptor nuclear translocator-like protein 1		Transcription factor			-1.25382	0.00916
504	1416079_a_at	Arpc1a	ARC1A_MOUSE	Actin-related protein 2/3 complex subunit 1A		Generic binding protein	-1.06861	0.0278	0.273458	0.0201
505	1416226_at	Arpc1b	ARC1B_MOUSE	Actin-related protein 2/3 complex subunit 1B		Generic binding protein			1.25262	0.00168	0.847267	0.0111
506	1437148_at	Arpc2	ARPC2_MOUSE	Actin-related protein 2/3 complex subunit 2		Generic binding protein			0.439676	0.00751
507	1448279_at	Arpc3	ARPC3_MOUSE	Actin-related protein 2/3 complex subunit 3		Generic binding protein			0.376243	0.00264
508	1423588_at	Arpc4	ARPC4_MOUSE	Actin-related protein 2/3 complex subunit 4		Generic binding protein			0.300288	0.0206
509	1448129_at	Arpc5	ARPC5_MOUSE	Actin-related protein 2/3 complex subunit 5		Generic binding protein			0.495682	0.00402	0.366763	0.00615
510	1436421_s_at	Arpc5l	ARP5L_MOUSE	Actin-related protein 2/3 complex subunit 5-like protein		Generic binding protein			-0.273247	0.0193
511	1422608_at,1450685_at	Arpp19	ARP19_MOUSE	cAMP-regulated phosphoprotein 19		Transporter			0.622555	0.00798	0.765197	0.00216
512	1426239_s_at	Arrb2	ARRB2_MOUSE	Beta-arrestin-2		Receptor ligand	0.57122	0.027	0.870999	0.00721
513	1460346_at	Arsa	ARSA_MOUSE	Arylsulfatase A		Generic enzyme			1.7463	0.000217	1.45694	0.00351
514	1449174_at	Art4	Art4	ADP-ribosyltransferase 4		Generic enzyme			1.70304	0.00113
515	1431980_a_at	As3mt	AS3MT_MOUSE	Arsenite methyltransferase		Generic enzyme			-0.4786	0.014	-0.631394	0.0166
516	1416735_at	Asah1	ASAH1_MOUSE	Acid ceramidase		Generic enzyme			0.715139	0.00424
517	1425572_a_at,1438301_at	Asap1	ASAP1_MOUSE	Arf-GAP with SH3 domain, ANK repeat and PH domain-containing protein 1		Regulators (GDI, GAP, GEF etc.)	3.44794	0.00669	0.562058	0.0252	-0.232928	0.0208
518	1459882_at	Asf1a	ASF1A_MOUSE	Histone chaperone ASF1A		Generic binding protein			-0.316157	0.0174
519	1421944_a_at	Asgr1	ASGR1_MOUSE	Asialoglycoprotein receptor 1		Generic receptor			-0.619512	0.00296	-0.30845	0.0213
520	1420985_at	Ash1l	ASH1L_MOUSE	Probable histone-lysine N-methyltransferase ASH1L		Generic enzyme			-0.979154	0.027
521	1448350_at	Asl	ARLY_MOUSE	Argininosuccinate lyase		Generic enzyme			-0.918476	0.00727	-0.893381	0.0107
522	1451095_at,1433966_x_at	Asns	ASNS_MOUSE	Asparagine synthetase [glutamine-hydrolyzing]		Generic enzyme	0.302106	0.0404	2.25026	0.00965
523	1418472_at	Aspa	ACY2_MOUSE	Aspartoacylase		Generic enzyme			-0.599544	0.0332
524	1425117_at	Aspdh	ASPD_MOUSE	Putative L-aspartate dehydrogenase		Generic enzyme			-1.81682	0.00707	-0.968398	0.00626
525	1435036_at	Aspg	LPP60_MOUSE	60 kDa lysophospholipase		Generic phospholipase	-1.20534	0.0207	-1.40951	0.0275
526	1426015_s_at	Asph	ASPH_MOUSE	Aspartyl/asparaginyl beta-hydroxylase		Generic enzyme			0.372953	0.0229	0.5544	0.0296
527	1423912_at	Aspscr1	ASPC1_MOUSE	Tether containing UBX domain for GLUT4		Generic binding protein	-0.851566	0.0209	-0.482208	0.00477
528	1424396_a_at	Asrgl1	ASGL1_MOUSE	L-asparaginase		Generic enzyme	0.551377	0.0189	0.713247	0.0191
529	1435077_at	Asxl1	ASXL1_MOUSE	Putative Polycomb group protein ASXL1		Generic binding protein			0.879677	0.00203
530	1436174_at	Atad2	ATAD2_MOUSE	ATPase family AAA domain-containing protein 2		Generic binding protein			1.06267	0.00235	0.703773	0.0236
531	1427559_a_at	Atf2	ATF2_MOUSE	Cyclic AMP-dependent transcription factor ATF-2		Transcription factor	0.53491	0.0411	-0.404878	0.0116
532	1449363_at	Atf3	ATF3_MOUSE	Cyclic AMP-dependent transcription factor ATF-3		Transcription factor			1.44324	0.00265	2.12374	0.00346
533	1419081_at	Atg10	ATG10_MOUSE	Autophagy-related protein 10		Generic binding protein			-0.504902	0.00866	-0.442657	0.0329
534	1429396_at	Atg16l2	A16L2_MOUSE	Autophagy-related protein 16-2		Generic protein	-0.498146	0.0497	1.20382	0.0243
535	1448993_at	Atg3	ATG3_MOUSE	Autophagy-related protein 3		Generic binding protein			-0.536223	0.00639
536	1424102_at	Atg4b	ATG4B_MOUSE	Cysteine protease ATG4B		Generic protease			-0.305713	0.0137
537	1418235_at	Atg5	ATG5_MOUSE	Autophagy protein 5		Generic binding protein			-0.908747	0.0043	-0.681148	0.0179
538	1428612_at	Atg7	ATG7_MOUSE	Autophagy-related protein 7		Generic enzyme			-0.392318	0.0315
539	1428506_at	Atic	PUR9_MOUSE	Bifunctional purine biosynthesis protein PURH		Generic enzyme			0.420822	0.0133	0.488329	0.0414
540	1431197_at,1416794_at	Atl2	ATLA2_MOUSE	Atlastin-2		Generic binding protein	0.639207	0.0201	-0.829227	0.00438
541	1435890_at	Atl3	ATLA3_MOUSE	Atlastin-3		Generic binding protein	0.366347	0.0381	0.388137	0.00397
542	1415760_s_at	Atox1	ATOX1_MOUSE	Copper transport protein ATOX1		Transporter	0.622362	0.0174	0.324114	0.0312
543	1436544_at	Atp10d	AT10D_MOUSE	Probable phospholipid-transporting ATPase VD		Generic channel			1.33442	0.00296
544	1456388_at	Atp11a	AT11A_MOUSE	Probable phospholipid-transporting ATPase IH		Generic channel			1.02669	0.00677
545	1437600_at,1455083_at,1442367_at	Atp11c	AT11C_MOUSE	Probable phospholipid-transporting ATPase 11C		Generic channel	0.461729	0.0118	-1.76149	0.0242	-0.932118	0.0313
546	1434513_at	Atp13a3	AT133_MOUSE	Probable cation-transporting ATPase 13A3		Generic enzyme	0.562481	0.0151	0.464778	0.0212
547	1423890_x_at,1439036_a_at	Atp1b1	AT1B1_MOUSE	Sodium/potassium-transporting ATPase subunit beta-1		Generic binding protein			0.91638	0.00112	0.397307	0.0181
548	1427250_at	Atp2a2	AT2A2_MOUSE	Sarcoplasmic/endoplasmic reticulum calcium ATPase 2		Ligand-gated ion-channel					0.447049	0.0493
549	1458346_x_at	Atp2b1	Atp2b1	ATPase, Ca++ transporting, plasma membrane 1		Generic channel	0.350664	0.0129	-0.451991	0.0339
550	1423111_at	Atp5a1	ATPA_MOUSE	ATP synthase subunit alpha, mitochondrial		Generic protein			-0.284464	0.0235
551	1416020_a_at	Atp5g1	AT5G1_MOUSE	ATP synthase lipid-binding protein, mitochondrial		Generic protein	-0.702672	0.0385	-0.378036	0.0279
552	1416143_at	Atp5j	ATP5J_MOUSE	ATP synthase-coupling factor 6, mitochondrial		Transporter	3.37178	0.00197			-0.306323	0.0169
553	1416269_at,1435395_s_at	Atp5j2	ATPK_MOUSE	ATP synthase subunit f, mitochondrial		Generic channel	-1.53296	0.00378	-0.35533	0.0171	-0.33041	0.0181
554	1450640_x_at	Atp5k	ATP5I_MOUSE	ATP synthase subunit e, mitochondrial		Generic channel			-0.595949	0.00375	-0.537517	0.0217
555	1448203_at	Atp5l	ATP5L_MOUSE	ATP synthase subunit g, mitochondrial		Generic channel	-1.37059	0.00445			-0.335274	0.0133
556	1448203_at	Atp5l2					-1.37059	0.00445			-0.335274	0.0133
557	1430450_at,1416775_at	Atp5sl	AT5SL_MOUSE	ATP synthase subunit s-like protein		Generic binding protein	0.807181	0.00733	-0.642684	0.0143	-0.336238	0.0229
558	1449622_s_at	Atp6ap1	VAS1_MOUSE	V-type proton ATPase subunit S1		Generic channel			0.243493	0.001
559	1437688_x_at	Atp6ap2	RENR_MOUSE	Renin receptor		Generic receptor			0.531439	0.000565	0.578779	0.00209
560	1416769_s_at	Atp6v0b	VATO_MOUSE	V-type proton ATPase 21 kDa proteolipid subunit		Generic protein	-0.601821	0.0272	0.522351	0.0104
561	1416392_a_at,1438925_x_at	Atp6v0c	VATL_MOUSE	V-type proton ATPase 16 kDa proteolipid subunit		Generic protein			0.331193	0.00352	0.422651	0.0351
562	1416392_a_at,1438925_x_at	Atp6v0c-ps2							0.331193	0.00352	0.422651	0.0351
563	1434798_at	Atp6v0d2	VA0D2_MOUSE	V-type proton ATPase subunit d 2		Generic binding protein					0.928243	0.0179
564	1416328_a_at	Atp6v0e	VA0E1_MOUSE	V-type proton ATPase subunit e 1		Generic protein			0.581684	0.00165	0.404361	0.02
565	1448211_at	Atp6v0e2	VA0E2_MOUSE	V-type proton ATPase subunit e 2		Generic channel			1.03564	0.000902
566	1422508_at	Atp6v1a	VATA_MOUSE	V-type proton ATPase catalytic subunit A		Generic enzyme			0.831156	0.0315
567	1419546_at	Atp6v1c1	VATC1_MOUSE	V-type proton ATPase subunit C 1		Generic binding protein			0.695083	0.00463	0.566337	0.0281
568	1416951_a_at,1416952_at	Atp6v1d	VATD_MOUSE	V-type proton ATPase subunit D		Generic channel	0.708495	0.0277	0.534028	0.0212	0.219045	0.0453
569	1449712_s_at	Atp6v1e1	VATE1_MOUSE	V-type proton ATPase subunit E 1		Generic protein			0.38682	0.0175
570	1423993_at	Atp6v1f	VATF_MOUSE	V-type proton ATPase subunit F		Transporter			0.283343	0.0104
571	1423256_a_at,1423255_at	Atp6v1g1	VATG1_MOUSE	V-type proton ATPase subunit G 1		Generic enzyme	-0.271574	0.0351	0.600042	0.0175
572	1418774_a_at	Atp7a	ATP7A_MOUSE	Copper-transporting ATPase 1		Generic channel			0.504503	0.0176
573	1433965_at	Atp8a1	AT8A1_MOUSE	Probable phospholipid-transporting ATPase IA		Generic channel	1.95435	0.00229			0.50237	0.0488
574	1434026_at	Atp8b2	AT8B2_MOUSE	Probable phospholipid-transporting ATPase ID		Generic channel			1.70805	0.00065
575	1427604_a_at	Atp9a	ATP9A_MOUSE	Probable phospholipid-transporting ATPase IIA		Generic channel			0.852095	0.00237
576	1450879_at	Atp9b	ATP9B_MOUSE	Probable phospholipid-transporting ATPase IIB		Generic channel			0.692781	0.00171
577	1426474_at	Atpaf2	ATPF2_MOUSE	ATP synthase mitochondrial F1 complex assembly factor 2		Generic binding protein	0.387778	0.0208	-0.45934	0.028
578	1448770_a_at	Atpif1	ATIF1_MOUSE	ATPase inhibitor, mitochondrial		Generic binding protein			1.15531	0.00022	0.858583	0.0209
579	1421166_at	Atrn	ATRN_MOUSE	Attractin		Generic receptor			-0.83449	0.000128
580	1420947_at,1433537_at	Atrx	ATRX_MOUSE	Transcriptional regulator ATRX		Generic binding protein	-0.346994	0.0439	-0.934349	0.0211
581	1457605_at	Atxn1	ATX1_MOUSE	Ataxin-1		Generic binding protein			-0.997342	0.00489	-0.902794	0.00209
582	1422576_at	Atxn10	ATX10_MOUSE	Ataxin-10		Generic binding protein			0.708881	0.000565	0.467938	0.00801
583	1420776_a_at	Auh	AUHM_MOUSE	Methylglutaconyl-CoA hydratase, mitochondrial		Generic enzyme	1.20238	0.00548			-0.139264	0.031
584	1457139_at	Auts2	Auts2	autism susceptibility candidate 2		Generic protein	0.875678	0.0169	1.4466	0.0197
585	1423122_at	Avpi1	AVPI1_MOUSE	Arginine vasopressin-induced protein 1		Generic protein			1.02391	0.00205
586	1418604_at	Avpr1a	V1AR_MOUSE	Vasopressin V1a receptor		GPCR			-1.44915	0.00415	-1.435	0.0126
587	1426966_at	Axin1	AXN1_MOUSE	Axin-1		Generic binding protein	-0.297315	0.0435	0.53924	0.00293
588	1423586_at	Axl	UFO_MOUSE	Tyrosine-protein kinase receptor UFO		Receptor with enzyme activity			0.718473	0.0182	0.994786	0.0202
589	1417776_at	Azgp1	ZA2G_MOUSE	Zinc-alpha-2-glycoprotein		Generic binding protein			-0.498333	0.00417	-0.266466	0.0283
590	1430984_at	Azin1	AZIN1_MOUSE	Antizyme inhibitor 1		Generic binding protein	-0.540366	0.0251	-0.515956	0.0155
591	1435067_at	B230208H17Rik	PARF_MOUSE	Putative GTP-binding protein Parf		Generic binding protein			0.637553	0.0369
592	1424005_at	B230219D22Rik	CE024_MOUSE	UPF0461 protein C5orf24 homolog		Generic protein	0.262268	0.0242	0.393538	0.00998
593	1454983_at	B230380D07Rik	FA63B_MOUSE	Protein FAM63B		Transporter			0.645553	0.012
594	1418736_at	B3galnt1	B3GL1_MOUSE	UDP-GalNAc:beta-1,3-N-acetylgalactosaminyltransferase 1		Generic enzyme			0.431346	0.0136
595	1422206_at	B3galt1	B3GT1_MOUSE	Beta-1,3-galactosyltransferase 1		Generic enzyme	-0.748898	0.0202	-0.734209	0.0114
596	1457043_at	B3galtl	B3GLT_MOUSE	Beta-1,3-glucosyltransferase		Generic enzyme			0.643282	0.00844
597	1435468_at	B3gnt9	B3GN9_MOUSE	UDP-GlcNAc:betaGal beta-1,3-N-acetylglucosaminyltransferase 9		Generic enzyme			1.04939	0.00108
598	1418014_a_at	B4galt1	B4GT1_MOUSE	Beta-1,4-galactosyltransferase 1		Generic enzyme			0.228912	0.0294
599	1425934_a_at	B4galt4	B4GT4_MOUSE	Beta-1,4-galactosyltransferase 4		Generic enzyme	-1.63554	0.0175	0.293404	0.0186
600	1433617_s_at	B4galt5	B4GT5_MOUSE	Beta-1,4-galactosyltransferase 5		Generic enzyme			1.051	0.00596	0.74078	0.0252
601	1460329_at	B4galt6	B4GT6_MOUSE	Beta-1,4-galactosyltransferase 6		Generic enzyme			2.41226	0.000404	1.45143	0.0223
602	1416608_a_at	BC004004	CF089_MOUSE	Uncharacterized protein C6orf89 homolog		Generic protein			-0.463483	0.00242	-0.446289	0.00967
603	1423154_at	BC005537	CF062_MOUSE	Uncharacterized protein C6orf62 homolog		Generic protein			0.425114	0.0131	0.401998	0.0243
604	1427041_at	BC013712	THMS2_MOUSE	Protein THEMIS2		Generic enzyme	0.955123	0.00103			0.652358	0.0469
605	1419403_at	BC017612	CK075_MOUSE	UPF0443 protein C11orf75 homolog		Generic protein			0.642125	0.0182
606	1423678_at	BC017643	CQ062_MOUSE	Uncharacterized protein C17orf62 homolog		Generic protein	-0.768724	0.0493	0.400474	0.0175
607	1451221_at	BC018507	BC018507	cDNA sequence BC018507		Generic protein	0.79036	0.0149	0.578916	0.0135
608	1441213_at	BC021891	M3KL4_MOUSE	Mitogen-activated protein kinase kinase kinase		Protein kinase			1.62933	0.000614
609	1436591_at	BC023744	BC023744	cDNA sequence BC023744		Generic protein			2.0576	0.00366
610	1436422_at	BC026590	CI006_MOUSE	UPF0436 protein C9orf6 homolog		Generic protein			0.493797	0.0256
611	1425633_at	BC026782							-1.50501	0.00477	-0.928124	0.0153
612	1455596_a_at	BC029214	CI142_MOUSE	Uncharacterized protein C9orf142 homolog		Generic protein			-0.210237	0.0356
613	1415752_at	BC031181	CR032_MOUSE	UPF0729 protein C18orf32 homolog		Generic protein			-0.185578	0.0369
614	1439293_at	BC031353	K1370_MOUSE	Uncharacterized protein KIAA1370		Generic protein			-1.66926	0.00326	-1.17043	0.0286
615	1441991_at	BC039632	POLS3_MOUSE	Polyserase-3		Generic protease	1.1282	0.0407	-0.604315	0.00427
616	1435156_at	BC046331	K0562_MOUSE	Uncharacterized protein KIAA0562		Generic binding protein			0.652993	0.00507	0.388213	0.0389
617	1460713_at	BC048355	RCL_MOUSE	Deoxyribonucleoside 5'-monophosphate N-glycosidase		Generic protein			-0.769409	0.00207
618	1436503_at	BC048546	OVOS_MOUSE	Ovostatin homolog		Generic binding protein			0.99506	0.00253	0.781651	0.0369
619	1434749_at	BC067068	CL026_MOUSE	Uncharacterized protein C12orf26 homolog		Generic protein			0.550637	0.016
620	1443708_at	BC068281	CB044_MOUSE	WD repeat-containing protein C2orf44 homolog		Generic binding protein			-0.543467	0.0253
621	1421819_a_at,1426853_at	BC085271	BC085271	cDNA sequence BC085271		Generic protein	-0.334982	0.0402	0.775176	0.00295	0.417251	0.0247
622	1425150_at,1419001_at	Baat	BAAT_MOUSE	Bile acid-CoA:amino acid N-acyltransferase		Generic enzyme			-1.11362	0.00894	-0.780668	0.0217
623	1423948_at	Bag2	BAG2_MOUSE	BAG family molecular chaperone regulator 2		Generic binding protein			0.587332	0.0183
624	1422452_at	Bag3	BAG3_MOUSE	BAG family molecular chaperone regulator 3		Generic binding protein			0.547427	0.018
625	1439024_at	Bag4	BAG4_MOUSE	BAG family molecular chaperone regulator 4		Generic binding protein			-0.905755	0.00638
626	1433703_s_at	Bahd1	BAHD1_MOUSE	Bromo adjacent homology domain-containing 1 protein		Generic binding protein	0.555539	0.018	0.456691	0.0214
627	1423753_at	Bambi	BAMBI_MOUSE	BMP and activin membrane-bound inhibitor homolog		Generic receptor			1.12967	0.00158
628	1421083_x_at,1421081_a_at	Banf1	BAF_MOUSE	Barrier-to-autointegration factor		Generic binding protein	-0.339162	0.0438	0.531552	0.0106
629	1426354_at	Bap1	BAP1_MOUSE	Ubiquitin carboxyl-terminal hydrolase BAP1		Generic protease			0.27604	0.0302
630	1428572_at	Basp1	BASP1_MOUSE	Brain acid soluble protein 1		Generic binding protein			1.44974	0.0333	1.62214	0.0474
631	1437984_x_at	Bat1a	UAP56_MOUSE	Spliceosome RNA helicase Bat1		Generic enzyme	0.288195	0.0385	0.567806	0.00781
632	1460709_a_at	Bat5	BAT5_MOUSE	Protein BAT5		Generic binding protein			-0.225552	0.00726	-0.210485	0.0443
633	1430005_a_at	Batf2	BATF2_MOUSE	Basic leucine zipper transcriptional factor ATF-like 2		Transcription factor			-0.321962	0.0116
634	1416837_at	Bax	BAX_MOUSE	Apoptosis regulator BAX		Generic binding protein			1.07807	0.00568	0.822242	0.0301
635	1433599_at	Baz1a	BAZ1A_MOUSE	Bromodomain adjacent to zinc finger domain protein 1A		Generic binding protein			0.904809	0.0168
636	1434824_at	Baz1b	BAZ1B_MOUSE	Tyrosine-protein kinase BAZ1B		Transcription factor			0.641771	0.0028
637	1438192_s_at	Baz2a	BAZ2A_MOUSE	Bromodomain adjacent to zinc finger domain protein 2A		Transcription factor			0.59063	0.0181
638	1435240_at	Baz2b	Baz2b	bromodomain adjacent to zinc finger domain, 2B		Generic binding protein	0.789713	0.0137	0.66944	0.0216
639	1459030_at	Bbox1	BODG_MOUSE	Gamma-butyrobetaine dioxygenase		Generic enzyme			-0.895204	0.00768
640	1430820_a_at	Bbx	BBX_MOUSE	HMG box transcription factor BBX		Generic binding protein			-1.2884	0.0177
641	1451049_at	Bcap31	BAP31_MOUSE	B-cell receptor-associated protein 31		Generic binding protein	-0.631146	0.0238	-0.30366	0.00376
642	1415936_at	Bcar3	BCAR3_MOUSE	Breast cancer anti-estrogen resistance protein 3		Generic binding protein			-0.770055	0.000668	-0.482358	0.0132
643	1437863_at	Bche	CHLE_MOUSE	Cholinesterase		Generic enzyme			-0.83594	0.0241
644	1418970_a_at	Bcl10	BCL10_MOUSE	B-cell lymphoma/leukemia 10		Generic binding protein			0.870097	0.00494
645	1437122_at,1457687_at	Bcl2	BCL2_MOUSE	Apoptosis regulator Bcl-2		Generic binding protein	0.497561	0.034	1.03094	0.00223	0.622287	0.0497
646	1419004_s_at	Bcl2a1a	B2LA1_MOUSE	Bcl-2-related protein A1		Generic binding protein			1.05271	0.0147	1.58209	0.00753
647	1419004_s_at	Bcl2a1b	Bcl2a1b	B-cell leukemia/lymphoma 2 related protein A1b		Generic protein			1.05271	0.0147	1.58209	0.00753
648	1419004_s_at	Bcl2a1d	Bcl2a1d	B-cell leukemia/lymphoma 2 related protein A1d		Generic protein			1.05271	0.0147	1.58209	0.00753
649	1456005_a_at,1435448_at	Bcl2l11	B2L11_MOUSE	Bcl-2-like protein 11		Generic binding protein	-0.639345	0.0123	0.930937	0.00328	1.06132	0.0133
650	1424814_a_at	Bcl2l14	B2L14_MOUSE	Apoptosis facilitator Bcl-2-like protein 14		Generic binding protein			-0.306509	0.035
651	1449523_at	Bcl7c	BCL7C_MOUSE	B-cell CLL/lymphoma 7 protein family member C		Generic protein			-0.65876	0.0306
652	1451574_at	Bcl9	BCL9_MOUSE	B-cell CLL/lymphoma 9 protein		Generic binding protein			0.75866	0.0222
653	1428845_at	Bclaf1	BCLF1_MOUSE	Bcl-2-associated transcription factor 1		Generic binding protein	1.59546	0.026	0.295076	0.0148
654	1421221_at	Bco2	BCDO2_MOUSE	Beta,beta-carotene 9',10'-oxygenase		Generic enzyme			-1.64045	0.00121	-1.11786	0.00488
655	1451541_at	Bcs1l	BCS1_MOUSE	Mitochondrial chaperone BCS1		Generic enzyme			-0.448504	0.00113	-0.28919	0.00591
656	1452257_at	Bdh1	BDH_MOUSE	D-beta-hydroxybutyrate dehydrogenase, mitochondrial		Generic enzyme			-0.492516	0.026	-0.278211	0.0293
657	1453011_at	Bdh2	BDH2_MOUSE	3-hydroxybutyrate dehydrogenase type 2		Generic enzyme			-1.81251	0.0122
658	1434570_at	Bend3	BEND3_MOUSE	BEN domain-containing protein 3		Generic protein			0.810055	0.025
659	1416867_at	Bet1	BET1_MOUSE	BET1 homolog		Generic binding protein			-0.584627	0.0289
660	1448323_a_at	Bgn	PGS1_MOUSE	Biglycan		Generic binding protein			1.7024	0.00319	1.21424	0.0466
661	1428512_at	Bhlhb9	BHLH9_MOUSE	Protein BHLHB9		Generic binding protein			2.24844	0.00022	0.887229	0.0132
662	1418025_at	Bhlhe40	BHE40_MOUSE	Class E basic helix-loop-helix protein 40		Transcription factor			0.800804	0.0145
663	1450624_at	Bhmt	BHMT1_MOUSE	Betaine--homocysteine S-methyltransferase 1		Generic enzyme			-0.840287	0.0147
664	1418914_s_at	Bhmt2	BHMT2_MOUSE	Betaine--homocysteine S-methyltransferase 2		Generic enzyme			-0.805395	0.000881	-0.726416	0.00339
665	1423484_at	Bicc1	BICC1_MOUSE	Protein bicaudal C homolog 1		Generic binding protein			3.36684	0.000281	2.56557	0.00591
666	1437875_at	Bicd2	BICD2_MOUSE	Protein bicaudal D homolog 2		Generic binding protein	-0.486438	0.0195	0.549753	0.0316
667	1417691_at	Bin3	BIN3_MOUSE	Bridging integrator 3		Generic binding protein	0.369302	0.0103	0.223412	0.0239
668	1418854_at	Birc2	BIRC2_MOUSE	Baculoviral IAP repeat-containing protein 2		Generic binding protein			0.505474	0.0103
669	1421392_a_at	Birc3	BIRC3_MOUSE	Baculoviral IAP repeat-containing protein 3		Generic binding protein	0.307256	0.0224	0.41646	0.0284
670	1424278_a_at	Birc5	BIRC5_MOUSE	Baculoviral IAP repeat-containing protein 5		Generic binding protein			1.7094	0.0073	1.89688	0.00671
671	1443502_at	Birc7	Birc7	baculoviral IAP repeat-containing 7 (livin)		Generic binding protein			-1.01597	0.0156
672	1451780_at	Blnk	BLNK_MOUSE	B-cell linker protein		Generic binding protein			0.780668	0.0235	0.856909	0.0393
673	1429048_at	Bloc1s2	BL1S2_MOUSE	Biogenesis of lysosome-related organelles complex 1 subunit 2		Generic binding protein	0.270727	0.0338	0.362982	0.0156
674	1451386_at	Blvrb	BLVRB_MOUSE	Flavin reductase		Generic enzyme			1.02592	0.00368	0.969891	0.0247
675	1417493_at	Bmi1	BMI1_MOUSE	Polycomb complex protein BMI-1		Generic binding protein			0.670461	0.00385
676	1446007_at	Bmp1	BMP1_MOUSE	Bone morphogenetic protein 1		Metalloprotease					-0.758584	0.0404
677	1458370_at	Bmp2k	BMP2K_MOUSE	BMP-2-inducible protein kinase		Protein kinase			0.703705	0.00476	0.549113	0.0138
678	1450759_at	Bmp6	BMP6_MOUSE	Bone morphogenetic protein 6		Receptor ligand			0.698939	0.0243
679	1429273_at	Bmper	BMPER_MOUSE	BMP-binding endothelial regulator protein		Generic binding protein	0.683412	0.0242	0.787061	0.00948
680	1425491_at	Bmpr1a	BMR1A_MOUSE	Bone morphogenetic protein receptor type-1A		Receptor with enzyme activity			0.803231	0.0184
681	1447679_s_at	Bms1	Bms1l	BMS1-like, ribosome assembly protein (yeast)		Generic binding protein			0.364138	0.0202
682	1422490_at	Bnip2	BNIP2_MOUSE	BCL2/adenovirus E1B 19 kDa protein-interacting protein 2		Regulators (GDI, GAP, GEF etc.)	0.415098	0.0389	0.557442	0.00432
683	1416922_a_at	Bnip3l	BNI3L_MOUSE	BCL2/adenovirus E1B 19 kDa protein-interacting protein 3-like		Generic binding protein	0.552403	0.0114	0.391509	0.00543
684	1417040_a_at	Bok	BOK_MOUSE	Bcl-2-related ovarian killer protein		Generic binding protein	0.289875	0.0429	0.662075	0.00473
685	1458384_at,1433970_at	Bola3	BOLA3_MOUSE	BolA-like protein 3		Generic protein	0.869295	0.003	-0.71953	0.016	-0.396194	0.0423
686	1424242_at	Bphl	BPHL_MOUSE	Valacyclovir hydrolase		Generic enzyme			-0.866906	0.00855	-0.568322	0.0274
687	1418764_a_at,1449211_at	Bpnt1	BPNT1_MOUSE	3'(2'),5'-bisphosphate nucleotidase 1		Generic phosphatase			-0.554282	0.00386	-0.670523	0.0423
688	1419076_a_at	Brca2	BRCA2_MOUSE	Breast cancer type 2 susceptibility protein homolog		Generic binding protein			0.633684	0.0207
689	1423502_at	Brd2	BRD2_MOUSE	Bromodomain-containing protein 2		Protein kinase			0.508597	0.0113
690	1450711_at	Brd4	BRD4_MOUSE	Bromodomain-containing protein 4		Generic binding protein	-0.450022	0.0407	0.244998	0.00726
691	1453209_at	Brf1	TF3B_MOUSE	Transcription factor IIIB 90 kDa subunit		Transcription factor	0.555147	0.0316	0.692109	0.00226
692	1428744_s_at	Bri3bp	BRI3B_MOUSE	BRI3-binding protein		Generic protein			0.558674	0.0111
693	1451144_at	Brix1	BXDC2_MOUSE	Brix domain-containing protein 2		Generic binding protein			0.196638	0.0145
694	1452850_s_at	Brms1l	BRM1L_MOUSE	Breast cancer metastasis-suppressor 1-like protein		Generic protein	0.598244	0.0413	0.970538	0.0112
695	1456738_s_at	Brp16	BRP16_MOUSE	Brain protein 16		Generic binding protein			0.351037	0.0332
696	1423833_a_at	Brp44	BR44_MOUSE	Brain protein 44		Generic protein			-0.339628	0.0107	-0.312095	0.0348
697	1453651_a_at	Brp44l	BR44L_MOUSE	Brain protein 44-like protein		Generic protein			-0.343635	0.00922
698	1449024_a_at	Brunol6	CELF6_MOUSE	CUG-BP- and ETR-3-like factor 6		Generic binding protein			0.460641	0.00614	0.808624	0.00878
699	1452820_at	Brwd2	BRWD2_MOUSE	Bromodomain and WD repeat-containing protein 2		Generic protein			-0.226485	0.0314
700	1435953_at	Btaf1	Btaf1	BTAF1 RNA polymerase II, B-TFIID transcription factor-associated, (Mot1 homolog, S. cerevisiae)		Transcription factor			0.550612	0.0357
701	1438578_a_at	Btbd10	BTBDA_MOUSE	BTB/POZ domain-containing protein 10		Voltage-gated ion-channel	0.476554	0.0478	1.11903	0.00739
702	1433868_at	Btbd3	BTBD3_MOUSE	BTB/POZ domain-containing protein 3		Generic binding protein	0.619849	0.0332	0.58286	0.015
703	1432910_at	Btbd7	BTBD7_MOUSE	BTB/POZ domain-containing protein 7		Generic binding protein			0.315461	0.0182
704	1434769_at	Btbd9	BTBD9_MOUSE	BTB/POZ domain-containing protein 9		Generic binding protein			0.319299	0.022
705	1435541_at,1421161_at	Btc	BTC_MOUSE	Probetacellulin		Receptor ligand	0.430974	0.0435	1.18781	0.00469	1.27142	0.0132
706	1449643_s_at	Btf3	BTF3_MOUSE	Transcription factor BTF3		Transcription factor			0.454377	0.00147
707	1451223_a_at	Btf3l4	BT3L4_MOUSE	Transcription factor BTF3 homolog 4		Generic protein			0.348325	0.00283
708	1448272_at	Btg2	BTG2_MOUSE	Protein BTG2		Transcription factor			1.78814	0.00465	1.09372	0.014
709	1449007_at	Btg3	BTG3_MOUSE	Protein BTG3		Generic binding protein			1.59877	0.00246	1.11512	0.00351
710	1416815_s_at	Bub3	BUB3_MOUSE	Mitotic checkpoint protein BUB3		Generic binding protein	1.87464	0.0382	0.486177	0.0135
711	1423456_at	Bzw2	BZW2_MOUSE	Basic leucine zipper and W2 domain-containing protein 2		Generic binding protein	-0.623382	0.0219	1.15246	0.00497
712	1451085_at	C030006K11Rik	CH082_MOUSE	UPF0598 protein C8orf82 homolog		Generic protease			-0.561523	0.0253
713	1444107_at	C130039O16Rik	C130039O16Rik	RIKEN cDNA C130039O16 gene		Generic binding protein			0.540758	0.00629
714	1416655_at	C1galt1c1	C1GLC_MOUSE	C1GALT1-specific chaperone 1		Generic enzyme			-0.225751	0.0112
715	1417063_at,1437726_x_at	C1qb	C1QB_MOUSE	Complement C1q subcomponent subunit B		Generic binding protein	-1.09711	0.00378	0.534314	0.0244	0.893867	0.0256
716	1448274_at	C1qbp	C1QBP_MOUSE	Complement component 1 Q subcomponent-binding protein, mitochondrial		Generic binding protein			0.415951	0.00431
717	1449401_at	C1qc	C1QC_MOUSE	Complement C1q subcomponent subunit C		Generic binding protein	0.998662	0.00225			0.661105	0.0321
718	1448912_at	C1qtnf1	C1QT1_MOUSE	Complement C1q tumor necrosis factor-related protein 1		Generic binding protein			0.543893	0.00929
719	1417009_at	C1ra	C1RA_MOUSE	Complement C1r-A subcomponent		Generic protease			-0.574686	0.0089
720	1417009_at	C1rb	C1RB_MOUSE	Complement C1r-B subcomponent		Generic protease			-0.574686	0.0089
721	1424041_s_at	C1s	CS1A_MOUSE	Complement C1s-A subcomponent		Generic protease			-0.418508	0.0027
722	1435580_at	C230081A13Rik	SG269_MOUSE	Tyrosine-protein kinase-protein kinase SgK269		Protein kinase			0.694386	0.00306	0.419193	0.0418
723	1437731_at,1443901_at	C2cd2	5830404H04Rik	RIKEN cDNA 5830404H04 gene		Generic protein	-1.15864	0.0139	-0.526948	0.0196
724	1454174_a_at	C330007P06Rik	CX056_MOUSE	UPF0428 protein CXorf56 homolog		Generic protein	0.52979	0.0356	-0.550898	0.00375
725	1442082_at	C3ar1	C3AR_MOUSE	C3a anaphylatoxin chemotactic receptor		GPCR			1.40278	0.00225	1.63867	0.0051
726	1439902_at	C5ar1	C5AR_MOUSE	C5a anaphylatoxin chemotactic receptor		GPCR	1.07982	0.0254	1.06838	0.0126
727	1425752_at	C730048C13Rik	C730048C13Rik	RIKEN cDNA C730048C13 gene		Transporter			-3.23888	0.00143	-2.87004	0.00238
728	1433913_at	C80913	RMP_MOUSE	Unconventional prefoldin RPB5 interactor		Generic binding protein			0.737521	0.00987
729	1436489_x_at	C85492	AGO61_MOUSE	Uncharacterized glycosyltransferase AGO61		Generic enzyme			0.473798	0.0327
730	1428012_at	C8a	CO8A_MOUSE	Complement component C8 alpha chain		Generic binding protein	-0.175139	0.0473	-1.29904	0.00706
731	1427472_a_at	C8b	CO8B_MOUSE	Complement component C8 beta chain		Generic binding protein			-1.81183	0.00564
732	1451625_a_at	C8g	CO8G_MOUSE	Complement component C8 gamma chain		Generic binding protein			-1.36115	0.00139	-0.846888	0.00296
733	1422815_at	C9	CO9_MOUSE	Complement component C9		Generic protein			-0.61341	0.0274
734	1419658_at	C920025E04Rik	LOC667803	similar to H-2 class I histocompatibility antigen, D-37 alpha chain precursor		Generic protein			1.42136	0.000613
735	1418433_at	Cab39	CAB39_MOUSE	Calcium-binding protein 39		Generic binding protein			0.646274	0.00447
736	1449966_s_at,1426367_at	Cab39l	CB39L_MOUSE	Calcium-binding protein 39-like		Generic binding protein	-1.83357	0.0411	-0.722765	0.00445	-0.563893	0.0192
737	1417067_s_at	Cabc1	ADCK3_MOUSE	Chaperone activity of bc1 complex-like, mitochondrial		Generic kinase			-2.13111	0.000169	-1.45451	0.00591
738	1436030_at	Cachd1	CAHD1_MOUSE	VWFA and cache domain-containing protein 1		Generic binding protein			0.636514	0.0158
739	1433643_at	Cacna2d1	CA2D1_MOUSE	Voltage-dependent calcium channel subunit alpha-2/delta-1		Voltage-gated ion-channel			1.67931	0.00288	1.19173	0.0117
740	1451811_at	Cacng6	CCG6_MOUSE	Voltage-dependent calcium channel gamma-6 subunit		Voltage-gated ion-channel			-0.277545	0.0339
741	1452047_at	Cacybp	CYBP_MOUSE	Calcyclin-binding protein		Generic binding protein	-0.626244	0.0185	0.303554	0.0268
742	1452829_at	Cad	Cad	carbamoyl-phosphate synthetase 2, aspartate transcarbamylase, and dihydroorotase		Generic enzyme			0.888965	0.0194
743	1417378_at	Cadm1	CADM1_MOUSE	Cell adhesion molecule 1		Generic binding protein			1.10084	0.00267	0.7061	0.0284
744	1418921_at	Cadm3	CADM3_MOUSE	Cell adhesion molecule 3		Generic binding protein			-0.462613	0.0167
745	1451499_at	Cadps2	CAPS2_MOUSE	Calcium-dependent secretion activator 2		Generic binding protein	-0.18467	0.0467	0.239225	0.0121
746	1424713_at	Calml4	CALL4_MOUSE	Calmodulin-like protein 4		Generic binding protein	-0.210324	0.0472	2.17407	0.00358
747	1415870_at	Calu	CALU_MOUSE	Calumenin		Generic binding protein			0.765974	0.00246	0.571339	0.0426
748	1417604_at	Camk1	KCC1A_MOUSE	Calcium/calmodulin-dependent protein kinase type 1		Protein kinase			1.29311	0.0144
749	1426389_at	Camk1d	KCC1D_MOUSE	Calcium/calmodulin-dependent protein kinase type 1D		Protein kinase			-1.67558	0.00622	-1.62133	0.0385
750	1422659_at	Camk2d	KCC2D_MOUSE	Calcium/calmodulin-dependent protein kinase type II delta chain		Protein kinase			0.631593	0.019
751	1456609_at	Camk2n1	CK2N1_MOUSE	Calcium/calmodulin-dependent protein kinase II inhibitor 1		Generic binding protein			-0.456497	0.00182
752	1450355_a_at	Capg	CAPG_MOUSE	Macrophage-capping protein		Generic binding protein	1.0858	0.00622			1.28889	0.0474
753	1417229_at	Capn1	CAN1_MOUSE	Calpain-1 catalytic subunit		Generic protease			0.74725	0.0214
754	1416257_at	Capn2	CAN2_MOUSE	Calpain-2 catalytic subunit		Generic protease			0.638193	0.00345	0.40216	0.0303
755	1418671_at	Capn5	CAN5_MOUSE	Calpain-5		Generic protease			0.750995	0.0347
756	1450429_at	Capn6	CAN6_MOUSE	Calpain-6		Generic protease	0.719947	0.0362	0.732102	0.025
757	1426400_a_at	Capns1	CPNS1_MOUSE	Calpain small subunit 1		Generic binding protein			0.600764	0.0271
758	1448348_at	Caprin1	CAPR1_MOUSE	Caprin-1		Generic binding protein			-0.971981	0.00196
759	1439455_x_at	Capza1	CAZA1_MOUSE	F-actin-capping protein subunit alpha-1		Generic binding protein	-0.403864	0.0453	0.504423	0.0184
760	1423057_at	Capza2	CAZA2_MOUSE	F-actin-capping protein subunit alpha-2		Generic binding protein	1.07231	0.0184	0.262205	0.0136
761	1424168_a_at	Capzb	CAPZB_MOUSE	F-actin-capping protein subunit beta		Generic binding protein	-0.719692	0.00431			0.391727	0.043
762	1416193_at	Car1	CAH1_MOUSE	Carbonic anhydrase 1		Generic enzyme			-1.34341	0.00367
763	1450725_s_at	Car14	CAH14_MOUSE	Carbonic anhydrase 14		Generic enzyme			-2.17787	0.00099
764	1448752_at	Car2	CAH2_MOUSE	Carbonic anhydrase 2		Generic enzyme			0.57812	0.0033
765	1460256_at,1430584_s_at	Car3	CAH3_MOUSE	Carbonic anhydrase 3		Generic enzyme	1.20344	0.00947	-2.7622	0.0145	-2.10109	0.0296
766	1419525_at	Car5a	CAH5A_MOUSE	Carbonic anhydrase 5A, mitochondrial		Generic enzyme			-1.56852	0.0121
767	1427482_a_at	Car8	CAH8_MOUSE	Carbonic anhydrase-related protein		Generic enzyme			-1.29052	0.000614
768	1415976_a_at	Carhsp1	CHSP1_MOUSE	Calcium-regulated heat stable protein 1		Generic binding protein	0.888934	0.0354	-0.334272	0.0103
769	1419743_s_at	Carm1	CARM1_MOUSE	Histone-arginine methyltransferase CARM1		Generic enzyme			0.605404	0.0166
770	1454186_a_at	Cars2	SYCM_MOUSE	Probable cysteinyl-tRNA synthetase, mitochondrial		Generic enzyme	0.869121	0.0101	-0.769265	0.00834
771	1433779_at	Casc4	CASC4_MOUSE	Protein CASC4		Generic protein			1.45215	0.00222
772	1449265_at	Casp1	CASP1_MOUSE	Caspase-1		Generic protease	-0.548739	0.00438			0.580011	0.0317
773	1443787_x_at	Casp14	CASPE_MOUSE	Caspase-14		Generic protease			-0.476976	0.0107	-0.445058	0.0336
774	1448165_at	Casp2	CASP2_MOUSE	Caspase-2		Generic protease	-0.37523	0.0478	0.675176	0.0145
775	1449839_at	Casp3	CASP3_MOUSE	Caspase-3		Generic protease			0.494637	0.0248
776	1449591_at	Casp4	CASP4_MOUSE	Caspase-4		Generic protease			1.68789	0.00065	1.24283	0.031
777	1426062_a_at	Casp7	CASP7_MOUSE	Caspase-7		Generic protease	-0.333905	0.0289	-0.658405	0.00813
778	1424552_at	Casp8	CASP8_MOUSE	Caspase-8		Generic protease			0.27222	0.0176
779	1449217_at	Casp8ap2	C8AP2_MOUSE	CASP8-associated protein 2		Generic binding protein	-0.498109	0.0101	0.616925	0.0289
780	1426125_a_at	Casp9	Casp9	caspase 9		Generic protease	-1.92537	0.0227	-0.58505	0.0134
781	1426098_a_at	Cast	ICAL_MOUSE	Calpastatin		Generic binding protein	1.07371	0.0418	0.56324	0.0174
782	1459054_at	Casz1	CASZ1_MOUSE	Zinc finger protein castor homolog 1		Generic binding protein			-0.286454	0.0212
783	1441413_at	Cat	CATA_MOUSE	Catalase		Generic enzyme			-1.7307	0.00167	-1.96358	0.0139
784	1417327_at	Cav2	CAV2_MOUSE	Caveolin-2		Generic binding protein			1.22714	0.00102
785	1460716_a_at	Cbfb	PEBB_MOUSE	Core-binding factor subunit beta		Transcription factor			0.747561	0.00258	0.497885	0.00591
786	1434829_at	Cbl	CBL_MOUSE	E3 ubiquitin-protein ligase CBL		Generic enzyme			0.770136	0.00306	0.753968	0.0119
787	1455082_at	Cblb	CBLB_MOUSE	E3 ubiquitin-protein ligase CBL-B		Generic enzyme			0.864113	0.0128
788	1422666_at	Cblc	CBLC_MOUSE	Signal transduction protein CBL-C		Generic binding protein			0.763107	0.0115	0.751629	0.0426
789	1460196_at	Cbr1	CBR1_MOUSE	Carbonyl reductase [NADPH] 1		Generic enzyme			1.32515	0.00079	1.67679	0.0156
790	1427912_at	Cbr3	Cbr3	carbonyl reductase 3		Generic enzyme			5.07078	0.000513	5.91391	0.00203
791	1425623_a_at	Cbs	CBS_MOUSE	Cystathionine beta-synthase		Generic enzyme			-2.1902	0.000189	-1.13198	0.00524
792	1416884_at	Cbx3	CBX3_MOUSE	Chromobox protein homolog 3		Generic binding protein			0.60044	0.0346
793	1454636_at	Cbx5	CBX5_MOUSE	Chromobox protein homolog 5		Generic binding protein			0.767219	0.00394
794	1429290_at	Cbx6	CBX6_MOUSE	Chromobox protein homolog 6		Generic binding protein	-0.206206	0.0326	1.7494	0.00432
795	1436426_at	Cc2d2a	C2D2A_MOUSE	Coiled-coil and C2 domain-containing protein 2A		Generic protein			0.24027	0.00338
796	1436156_at	Ccar1	CCAR1_MOUSE	Cell division cycle and apoptosis regulator protein 1		Generic binding protein	0.533062	0.0269	0.554855	0.0046
797	1452678_a_at	Ccbl1	KAT1_MOUSE	Kynurenine--oxoglutarate transaminase 1		Generic enzyme			-0.703711	0.0193
798	1437937_at	Ccbp2	CCBP2_MOUSE	Chemokine-binding protein 2		GPCR	-0.349719	0.000388			-0.424194	0.0425
799	1451167_at	Ccdc101	SGF29_MOUSE	SAGA-associated factor 29 homolog		Generic protein			0.237571	0.0193
800	1452218_at	Ccdc117	CC117_MOUSE	Coiled-coil domain-containing protein 117		Generic protein			-0.377849	0.0188
801	1458438_at	Ccdc122	CC122_MOUSE	Coiled-coil domain-containing protein 122		Generic protein	0.642318	0.0439	1.15009	0.0101
802	1455248_at	Ccdc127	CC127_MOUSE	Coiled-coil domain-containing protein 127		Generic protein			0.536752	0.0113
803	1455055_at	Ccdc157	CC157_MOUSE	Coiled-coil domain-containing protein 157		Generic protein			-0.351423	0.0234	-0.58872	0.0285
804	1447759_x_at	Ccdc22	CCD22_MOUSE	Coiled-coil domain-containing protein 22		Generic protein			-0.179556	0.0281
805	1451799_at	Ccdc25	CCD25_MOUSE	Coiled-coil domain-containing protein 25		Generic protein			0.866888	0.0177
806	1428549_at	Ccdc3	CCDC3_MOUSE	Coiled-coil domain-containing protein 3		Generic protein			1.9332	0.00203
807	1430190_at	Ccdc30	PFD6L_MOUSE	Prefoldin subunit 6-like protein		Generic protein			-0.579078	0.000868	-0.682094	0.0395
808	1449345_at	Ccdc34	CCD34_MOUSE	Coiled-coil domain-containing protein 34		Generic protein	0.781906	0.00154			0.516622	0.0473
809	1453045_at	Ccdc41	CCD41_MOUSE	Coiled-coil domain-containing protein 41		Generic binding protein	0.236918	0.0146	0.519993	0.0183
810	1432522_s_at	Ccdc46	CCD46_MOUSE	Coiled-coil domain-containing protein 46		Generic protein			-0.40104	0.00938
811	1455738_at	Ccdc55	CCD55_MOUSE	Coiled-coil domain-containing protein 55		Generic protein			0.570742	0.0122
812	1439109_at	Ccdc68	CCD68_MOUSE	Coiled-coil domain-containing protein 68		Generic protein			1.16525	0.00365	0.826969	0.0207
813	1454813_at	Ccdc72	CCD72_MOUSE	Coiled-coil domain-containing protein 72		Generic protein	-0.365967	0.0447	0.316151	0.0218
814	1424186_at	Ccdc80	CCD80_MOUSE	Coiled-coil domain-containing protein 80		Generic binding protein			2.07771	0.00351	1.30713	0.0313
815	1435346_at	Ccdc82	CCD82_MOUSE	Coiled-coil domain-containing protein 82		Generic binding protein	0.196613	0.0304	0.782086	0.00708
816	1437216_at	Ccdc88a	GRDN_MOUSE	Girdin		Generic binding protein			1.24191	0.0172
817	1427138_at	Ccdc88c	DAPLE_MOUSE	Protein Daple		Generic binding protein	-0.79854	0.0137	0.925191	0.0253
818	1438024_at	Ccdc90a	CC90A_MOUSE	Coiled-coil domain-containing protein 90A, mitochondrial		Generic protein	-0.40578	0.0116	0.229857	0.00979
819	1453605_s_at	Ccdc91	CCD91_MOUSE	Coiled-coil domain-containing protein 91		Generic binding protein	-0.663239	0.0453	-0.618393	0.00444
820	1420380_at	Ccl2	CCL2_MOUSE	C-C motif chemokine 2		Receptor ligand	-0.226957	0.0276	0.837998	0.0243
821	1419561_at	Ccl3	CCL3_MOUSE	C-C motif chemokine 3		Receptor ligand	1.23453	0.00103			0.539124	0.039
822	1417910_at	Ccna2	CCNA2_MOUSE	Cyclin-A2		Generic binding protein			1.39177	0.0156	1.85089	0.00512
823	1448205_at	Ccnb1	CCNB1_MOUSE	G2/mitotic-specific cyclin-B1		Generic binding protein	0.513206	0.00322			1.07883	0.0161
824	1450920_at	Ccnb2	CCNB2_MOUSE	G2/mitotic-specific cyclin-B2		Generic binding protein			2.2763	0.00819	2.45302	0.00209
825	1417861_at	Ccnc	CCNC_MOUSE	Cyclin-C		Generic binding protein	-0.321154	0.00893			-0.369538	0.0395
826	1448698_at	Ccnd1	CCND1_MOUSE	G1/S-specific cyclin-D1		Generic binding protein			0.547794	0.0125
827	1434745_at	Ccnd2	CCND2_MOUSE	G1/S-specific cyclin-D2		Generic binding protein	0.55124	0.0362	1.2688	0.00393
828	1416427_at	Ccni	CCNI_MOUSE	Cyclin-I		Generic binding protein			0.347031	0.0315
829	1427089_at	Ccnt2	Ccnt2	cyclin T2		Generic binding protein	0.578475	0.0266	0.298098	0.00908
830	1455032_at	Ccnyl1	9630037P07Rik	RIKEN cDNA 9630037P07 gene		Generic protein	-0.252451	0.0471	0.589902	0.00734
831	1421186_at	Ccr2	CCR2_MOUSE	C-C chemokine receptor type 2		GPCR			1.07882	0.0349
832	1448615_at	Ccs	CCS_MOUSE	Copper chaperone for superoxide dismutase		Generic binding protein			-0.693527	0.0113	-0.431558	0.0413
833	1416037_a_at,1433534_a_at	Cct2	TCPB_MOUSE	T-complex protein 1 subunit beta		Generic binding protein			0.586319	0.0149	0.38649	0.0447
834	1416024_x_at	Cct3	TCPG_MOUSE	T-complex protein 1 subunit gamma		Generic binding protein			0.251244	0.0267
835	1415867_at,1433447_x_at	Cct4	TCPD_MOUSE	T-complex protein 1 subunit delta		Generic binding protein	-0.855342	0.00143	0.513486	0.0057	0.303349	0.0448
836	1417258_at	Cct5	TCPE_MOUSE	T-complex protein 1 subunit epsilon		Generic binding protein			0.46897	0.00225
837	1455988_a_at	Cct6a	TCPZ_MOUSE	T-complex protein 1 subunit zeta		Generic binding protein			0.314223	0.0244
838	1415816_at	Cct7	TCPH_MOUSE	T-complex protein 1 subunit eta		Generic binding protein	0.421307	0.0444	0.429948	0.0214
839	1417268_at	Cd14	CD14_MOUSE	Monocyte differentiation antigen CD14		Generic receptor			2.59759	0.000879	2.06303	0.0051
840	1437670_x_at	Cd151	CD151_MOUSE	CD151 antigen		Generic receptor			0.665298	0.00744	0.339529	0.0426
841	1416440_at	Cd164	MUC24_MOUSE	Sialomucin core protein 24		Receptor ligand			-0.346708	0.0229
842	1449131_s_at	Cd1d1	CD1D1_MOUSE	T-cell surface glycoprotein CD1d1		Generic receptor			-0.589385	0.00237	-0.483334	0.00862
843	1449131_s_at	Cd1d2	CD1D2_MOUSE	T-cell surface glycoprotein CD1d2		Generic receptor			-0.589385	0.00237	-0.483334	0.00862
844	1448788_at	Cd200	OX2G_MOUSE	OX-2 membrane glycoprotein		Generic binding protein			0.996708	0.00497
845	1435313_at	Cd200r2	MO2R2_MOUSE	Cell surface glycoprotein CD200 receptor 2		Generic binding protein			0.340736	0.0363
846	1435313_at	Cd200r4	MO2R4_MOUSE	Cell surface glycoprotein CD200 receptor 4		Generic receptor			0.340736	0.0363
847	1425243_at	Cd207	CLC4K_MOUSE	C-type lectin domain family 4 member K		Generic binding protein			-0.814925	0.0163	1.46636	0.00814
848	1417599_at	Cd276	CD276_MOUSE	CD276 antigen		Generic binding protein			1.07077	0.00139	0.775648	0.0338
849	1420907_at,1420908_at	Cd2ap	CD2AP_MOUSE	CD2-associated protein		Generic binding protein	0.329613	0.0407	1.34748	0.000528	0.962806	0.00884
850	1417224_a_at	Cd2bp2	CD2B2_MOUSE	CD2 antigen cytoplasmic tail-binding protein 2		Generic binding protein	0.280855	0.0369	0.653155	0.0129
851	1435903_at	Cd300a	CLM8_MOUSE	CMRF35-like molecule 8		Generic receptor	1.19478	0.00561			0.909251	0.0267
852	1445882_at	Cd300lb	CLM7_MOUSE	CMRF35-like molecule 7		Generic receptor	0.486121	0.0061			1.24723	0.00538
853	1427994_at	Cd300lf	CLM1_MOUSE	CMRF35-like molecule 1		Generic receptor	0.984908	0.00331			0.903279	0.00892
854	1448919_at	Cd302	CD302_MOUSE	CD302 antigen		Generic binding protein			-0.393257	0.0204
855	1416072_at	Cd34	CD34_MOUSE	Hematopoietic progenitor cell antigen CD34		Generic binding protein			2.63211	0.00314
856	1434376_at	Cd44	CD44_MOUSE	CD44 antigen		Generic receptor			1.61966	0.000783	1.27686	0.0036
857	1428187_at	Cd47	CD47_MOUSE	Leukocyte surface antigen CD47		Generic receptor			0.543701	0.00926
858	1427301_at	Cd48	CD48_MOUSE	CD48 antigen		Generic binding protein	1.02517	0.00353			1.1737	0.0358
859	1448617_at	Cd53	CD53_MOUSE	Leukocyte surface antigen CD53		Generic receptor	2.05526	0.00556			0.811996	0.0245
860	1449193_at	Cd5l	CD5L_MOUSE	CD5 antigen-like		Generic binding protein	-0.601802	0.00542			0.509921	0.0483
861	1449164_at	Cd68	CD68_MOUSE	Macrosialin		Generic protein	-1.12798	0.00596			1.07107	0.0229
862	1425519_a_at	Cd74	HG2A_MOUSE	H-2 class II histocompatibility antigen gamma chain		Generic receptor			1.05471	0.00707	1.46133	0.0321
863	1422875_at	Cd84	SLAF5_MOUSE	SLAM family member 5		Generic binding protein	-0.44721	0.00621			1.02927	0.02
864	1448569_at	Cd8b1	CD8B_MOUSE	T-cell surface glycoprotein CD8 beta chain		Generic receptor			0.575215	0.0323
865	1416066_at	Cd9	CD9_MOUSE	CD9 antigen		Receptor ligand			1.0909	0.00463
866	1419589_at	Cd93	C1QR1_MOUSE	Complement component C1q receptor		Generic receptor			1.76657	0.00125	1.37843	0.0243
867	1425956_a_at	Cdadc1	CDAC1_MOUSE	Cytidine and dCMP deaminase domain-containing protein 1		Generic kinase			-0.641634	0.00076
868	1428166_at	Cdan1	CDAN1_MOUSE	Codanin-1		Generic binding protein			0.570394	0.00119
869	1425554_a_at	Cdc16	CDC16_MOUSE	Cell division cycle protein 16 homolog		Generic binding protein	-0.382465	0.0316	0.345264	0.0288
870	1416664_at	Cdc20	CDC20_MOUSE	Cell division cycle protein 20 homolog		Generic binding protein	-0.86211	0.00421			1.96231	0.00917
871	1417132_at	Cdc25a	MPIP1_MOUSE	M-phase inducer phosphatase 1		Protein phosphatase			0.860149	0.0353
872	1423987_at	Cdc26	CDC26_MOUSE	Anaphase-promoting complex subunit CDC26		Generic enzyme			-0.492709	0.000369	-0.405818	0.00817
873	1448314_at	Cdc2a	CDC2_MOUSE	Cell division control protein 2 homolog		Protein kinase			1.4029	0.0126	1.62442	0.0231
874	1452897_at	Cdc2l5	CD2L5_MOUSE	Cell division cycle 2-like protein kinase 5		Protein kinase			0.362496	0.025
875	1455031_at	Cdc2l6	CD2L6_MOUSE	Cell division cycle 2-like protein kinase 6		Protein kinase			0.995321	0.0151	0.684918	0.0349
876	1433574_at,1440886_at	Cdc37l1	CD37L_MOUSE	Hsp90 co-chaperone Cdc37-like 1		Generic binding protein			-0.288059	0.0308	-0.271959	0.0238
877	1453342_at	Cdc40	PRP17_MOUSE	Pre-mRNA-processing factor 17		Generic protein	-1.45635	0.0291	-0.25056	0.0311
878	1435847_at	Cdc42bpa	MRCKA_MOUSE	Serine/threonine-protein kinase MRCK alpha		Protein kinase			0.488958	0.0062
879	1436197_at	Cdc42bpg	MRCKG_MOUSE	Serine/threonine-protein kinase MRCK gamma		Protein kinase			0.895416	0.0216
880	1424376_at	Cdc42ep1	BORG5_MOUSE	Cdc42 effector protein 1		Generic binding protein	0.384984	0.04	0.79464	0.0197
881	1418712_at	Cdc42ep5	BORG3_MOUSE	Cdc42 effector protein 5		Generic binding protein	-0.390409	0.0259	0.627102	0.00366
882	1428131_a_at	Cdc42se1	C42S1_MOUSE	CDC42 small effector protein 1		Generic binding protein			1.17998	0.00106	1.01428	0.0294
883	1435220_s_at	Cdc42se2	C42S2_MOUSE	CDC42 small effector protein 2		Generic binding protein			0.567533	0.0162	0.546146	0.0291
884	1428092_at	Cdc5l	CDC5L_MOUSE	Cell division cycle 5-related protein		Generic binding protein			-0.239375	0.018
885	1452040_a_at	Cdca3	CDCA3_MOUSE	Cell division cycle-associated protein 3		Generic binding protein			1.62807	0.0172	1.85002	0.00974
886	1423682_a_at,1423683_at	Cdca4	CDCA4_MOUSE	Cell division cycle-associated protein 4		Generic protein	-1.20677	0.0276	0.715599	0.0201
887	1416802_a_at	Cdca5	CDCA5_MOUSE	Sororin		Generic binding protein			0.519956	0.0315
888	1428481_s_at	Cdca8	BOREA_MOUSE	Borealin		Generic binding protein	1.02107	0.00931			0.736587	0.0326
889	1427095_at	Cdcp1	CDCP1_MOUSE	CUB domain-containing protein 1		Generic protein	-0.479794	0.0312	0.584982	0.0268
890	1448261_at	Cdh1	CADH1_MOUSE	Cadherin-1		Generic binding protein			1.69972	0.00101	1.26464	0.0197
891	1436715_s_at	Cdipt	CDIPT_MOUSE	CDP-diacylglycerol--inositol 3-phosphatidyltransferase		Generic enzyme			0.361626	0.0309
892	1456314_x_at,1426885_a_at	Cdk2ap1	CDKA1_MOUSE	Cyclin-dependent kinase 2-associated protein 1		Generic binding protein	-0.44285	0.00988	0.512317	0.00994
893	1417161_at	Cdk2ap2	CDKA2_MOUSE	Cyclin-dependent kinase 2-associated protein 2		Generic protein					0.57012	0.02
894	1422441_x_at,1422439_a_at	Cdk4	CDK4_MOUSE	Cell division protein kinase 4		Protein kinase			0.915322	0.000486	0.452747	0.039
895	1435338_at	Cdk6	CDK6_MOUSE	Cell division protein kinase 6		Protein kinase			1.13657	0.00113	0.647363	0.0103
896	1460389_at	Cdk8	CDK8_MOUSE	Cell division protein kinase 8		Generic kinase			0.230243	0.00346	0.449686	0.00615
897	1417269_at	Cdk9	CDK9_MOUSE	Cell division protein kinase 9		Protein kinase			0.439994	0.00838
898	1423953_at	Cdkal1	CDKAL_MOUSE	CDK5 regulatory subunit-associated protein 1-like 1		Generic enzyme	0.521891	0.00821			-0.325881	0.0455
899	1449229_a_at	Cdkl2	CDKL2_MOUSE	Cyclin-dependent kinase-like 2		Protein kinase			1.4717	0.00543
900	1424638_at	Cdkn1a	CDN1A_MOUSE	Cyclin-dependent kinase inhibitor 1		Generic binding protein			2.06954	0.00507	1.71194	0.0229
901	1452200_at,1440715_s_at	Cdkn2aipnl	C2AIL_MOUSE	CDKN2AIP N-terminal-like protein		Generic protein	1.03128	0.0205	0.494028	0.0122
902	1430574_at	Cdkn3	Cdkn3	cyclin-dependent kinase inhibitor 3		Protein phosphatase			1.55298	0.0059	1.45786	0.0355
903	1448842_at	Cdo1	CDO1_MOUSE	Cysteine dioxygenase type 1		Generic enzyme			-0.878943	0.00338	-0.6168	0.00959
904	1454891_at	Cds2	CDS2_MOUSE	Phosphatidate cytidylyltransferase 2		Generic enzyme			0.566344	0.0206
905	1424144_at	Cdt1	CDT1_MOUSE	DNA replication factor Cdt1		Generic binding protein	0.718797	0.0191	0.616987	0.0296
906	1415704_a_at	Cdv3	CDV3_MOUSE	Protein CDV3		Generic protein			0.581597	0.00914
907	1418071_s_at	Cdyl	CDYL_MOUSE	Chromodomain Y-like protein		Generic binding protein			0.884331	0.00602
908	1460682_s_at,1422123_s_at	Ceacam2	CEAM2_MOUSE	Carcinoembryonic antigen-related cell adhesion molecule 2		Generic receptor			-1.64296	0.000589	-0.495794	0.0262
909	1418901_at	Cebpb	CEBPB_MOUSE	CCAAT/enhancer-binding protein beta		Transcription factor			0.6608	0.0306
910	1423233_at	Cebpd	CEBPD_MOUSE	CCAAT/enhancer-binding protein delta		Transcription factor	-0.654772	0.00807			0.865022	0.0461
911	1425262_at	Cebpg	CEBPG_MOUSE	CCAAT/enhancer-binding protein gamma		Transcription factor			0.366434	0.00287	0.516111	0.00875
912	1450842_a_at	Cenpa	CENPA_MOUSE	Histone H3-like centromeric protein A		Generic binding protein	0.486227	0.00936			0.85472	0.0312
913	1420441_at	Cenpc1	CENPC_MOUSE	Centromere protein C 1		Generic binding protein	0.177391	0.0494	0.518183	0.0029
914	1427161_at	Cenpf	Cenpf	centromere protein F		Generic binding protein	1.22731	0.000759			0.664397	0.0466
915	1418264_at	Cenpk	CENPK_MOUSE	Centromere protein K		Generic binding protein			0.440081	0.0275
916	1426846_at	Cenpt	CENPT_MOUSE	Centromere protein T		Generic binding protein			1.15683	0.00112	0.87071	0.0133
917	1453581_at	Cep170	CE170_MOUSE	Centrosomal protein of 170 kDa		Generic protein			1.23687	0.000456
918	1428968_at	Cep57	CEP57_MOUSE	Centrosomal protein of 57 kDa		Generic binding protein	0.986756	0.0207	0.474047	0.0105
919	1422653_at	Cep70	CEP70_MOUSE	Centrosomal protein of 70 kDa		Generic binding protein			0.619127	0.0242
920	1416471_at	Cept1	CEPT1_MOUSE	Choline/ethanolaminephosphotransferase 1		Generic enzyme			-0.382483	0.00422
921	1434034_at	Cerk	CERK1_MOUSE	Ceramide kinase		Lipid kinase			0.829302	0.0353	1.05362	0.039
922	1459865_x_at	Ces7	EST7_MOUSE	Carboxylesterase 7		Generic enzyme	-0.920268	0.0129	-0.111662	0.0113
923	1438647_x_at	Cetn2	CETN2_MOUSE	Centrin-2		Generic binding protein	0.486078	0.049	0.326975	0.0286
924	1417239_at	Cetn3	CETN3_MOUSE	Centrin-3		Generic binding protein	0.700669	0.0312	0.396872	0.00862
925	1417314_at	Cfb	CFAB_MOUSE	Complement factor B		Generic protease			-0.501181	0.000406	-0.29286	0.011
926	1423153_x_at	Cfh	CFAH_MOUSE	Complement factor H		Generic binding protein			-0.588248	0.0182
927	1419436_at	Cfhr1	Cfhr1	complement factor H-related 1		Generic protein	-0.810976	0.039	-1.102	0.0057
928	1418724_at	Cfi	CFAI_MOUSE	Complement factor I		Generic protease			-0.378297	0.00592
929	1455138_x_at	Cfl1	COF1_MOUSE	Cofilin-1		Generic binding protein	0.581591	0.0417	0.589025	0.0115
930	1418067_at	Cfl2	COF2_MOUSE	Cofilin-2		Generic binding protein	-0.311163	0.0331	0.383342	0.00419
931	1449317_at	Cflar	CFLAR_MOUSE	CASP8 and FADD-like apoptosis regulator		Generic binding protein			-0.86155	0.0221
932	1420579_s_at	Cftr	CFTR_MOUSE	Cystic fibrosis transmembrane conductance regulator		Generic channel	0.286628	0.0223	1.2784	0.0175
933	1435155_at	Cgn	CING_MOUSE	Cingulin		Generic binding protein			0.62546	0.00123
934	1448052_at	Cgnl1	CGNL1_MOUSE	Cingulin-like protein 1		Generic binding protein	0.20327	0.0389	-0.479645	0.00896
935	1424529_s_at,1424528_at	Cgref1	CGRE1_MOUSE	Cell growth regulator with EF hand domain protein 1		Generic binding protein	0.632974	0.0433	1.34571	0.0115
936	1434565_at	Cgrrf1	CGRF1_MOUSE	Cell growth regulator with RING finger domain protein 1		Generic binding protein			0.25031	0.0368
937	1419074_at	Chac2	CHAC2_MOUSE	Cation transport regulator-like protein 2		Generic protein			-0.674641	0.0187
938	1431241_at	Chchd3	CHCH3_MOUSE	Coiled-coil-helix-coiled-coil-helix domain-containing protein 3, mitochondrial		Generic binding protein			-0.580173	0.0175
939	1417233_at	Chchd4	MIA40_MOUSE	Mitochondrial intermembrane space import and assembly protein 40		Generic protein			0.466594	0.0157	0.39238	0.0349
940	1438659_x_at,1423779_at	Chchd6	CHCH6_MOUSE	Coiled-coil-helix-coiled-coil-helix domain-containing protein 6		Generic protein	-1.10761	0.0383	0.982475	0.00122
941	1454640_at	Chchd7	CHCH7_MOUSE	Coiled-coil-helix-coiled-coil-helix domain-containing protein 7		Generic protein			-0.618331	0.0251
942	1430540_at	Chchd8	CHCH8_MOUSE	Coiled-coil-helix-coiled-coil-helix domain-containing protein 8		Generic binding protein			-0.51483	0.00595
943	1449415_at	Chd1l	CHD1L_MOUSE	Chromodomain-helicase-DNA-binding protein 1-like		Generic binding protein	-0.442632	0.0101	0.723561	0.0214
944	1451896_a_at	Cherp	CHERP_MOUSE	Calcium homeostasis endoplasmic reticulum protein		Generic binding protein			0.719791	0.0364
945	1434529_x_at	Chfr	CHFR_MOUSE	E3 ubiquitin-protein ligase CHFR		Generic enzyme			0.478053	0.0309
946	1439300_at	Chic1	CHIC1_MOUSE	Cysteine-rich hydrophobic domain 1 protein		Generic protein			-1.6754	0.0109	-1.6754	0.026
947	1419659_s_at,1429050_at	Chic2	CHIC2_MOUSE	Cysteine-rich hydrophobic domain 2 protein		Generic protein	-0.918806	0.0226	0.500472	0.00389	0.483701	0.0379
948	1435926_at	Chml	RAE2_MOUSE	Rab proteins geranylgeranyltransferase component A 2		Generic binding protein	0.326578	0.0278	0.927826	0.00847
949	1418817_at	Chmp1b	CH1B1_MOUSE	Charged multivesicular body protein 1b-1		Generic protein			0.417338	0.00305
950	1426240_at	Chmp4b	CHM4B_MOUSE	Charged multivesicular body protein 4b		Generic protein			0.47335	0.00564
951	1431176_at	Chmp4c	CHM4C_MOUSE	Charged multivesicular body protein 4c		Generic protein			1.69569	0.00022	1.00911	0.0155
952	1433684_at	Chmp6	CHMP6_MOUSE	Charged multivesicular body protein 6		Generic binding protein	-0.361414	0.0317	0.488441	0.0198
953	1451300_a_at	Chmp7	CHMP7_MOUSE	Charged multivesicular body protein 7		Transporter	0.97395	0.0144	-0.269794	0.0182
954	1435446_a_at,1426146_a_at	Chpt1	CHPT1_MOUSE	Cholinephosphotransferase 1		Generic enzyme			-0.564055	0.00282	-0.527514	0.0287
955	1422505_at	Chrac1	CHRC1_MOUSE	Chromatin accessibility complex protein 1		Generic binding protein			0.314782	0.013
956	1424473_at	Chrd	CHRD_MOUSE	Chordin		Generic binding protein			0.507166	0.0309
957	1421203_at	Chrna4	ACHA4_MOUSE	Neuronal acetylcholine receptor subunit alpha-4		Ligand-gated ion-channel	0.277135	0.0403	1.12367	0.0174
958	1420682_at	Chrnb1	ACHB_MOUSE	Acetylcholine receptor subunit beta		Ligand-gated ion-channel			1.62907	0.00381
959	1428902_at	Chst11	CHSTB_MOUSE	Carbohydrate sulfotransferase 11		Generic enzyme			1.80625	0.0103	1.45577	0.0116
960	1434316_at	Chsy1	CHSS1_MOUSE	Chondroitin sulfate synthase 1		Generic enzyme			0.860281	0.0116
961	1450953_at	Ciao1	CIAO1_MOUSE	Probable cytosolic iron-sulfur protein assembly protein CIAO1		Transcription factor			-0.278342	0.00887
962	1422852_at	Cib2	CIB2_MOUSE	Calcium and integrin-binding family member 2		Generic binding protein			-0.788805	0.0318
963	1444438_at	Cib3	Cib3	calcium and integrin binding family member 3		Generic binding protein			1.47662	0.0232	1.79141	0.00917
964	1415746_at	Cic	CIC_MOUSE	Protein capicua homolog		Generic binding protein			0.555426	0.0276
965	1418976_s_at	Cideb	CIDEB_MOUSE	Cell death activator CIDE-B		Generic binding protein			-0.553063	0.00154	-0.359025	0.0243
966	1452260_at	Cidec	CIDEC_MOUSE	Cell death activator CIDE-3		Generic binding protein			1.80279	0.00172
967	1416332_at	Cirbp	CIRBP_MOUSE	Cold-inducible RNA-binding protein		Generic binding protein			0.641199	0.0191
968	1443822_s_at	Cisd1	CISD1_MOUSE	CDGSH iron sulfur domain-containing protein 1		Generic binding protein			-1.24429	0.0109	-1.20353	0.0055
969	1434748_at	Ckap2	CKAP2_MOUSE	Cytoskeleton-associated protein 2		Generic protein	-0.800425	0.0095			1.02138	0.0283
970	1435938_at	Ckap2l	CKP2L_MOUSE	Cytoskeleton-associated protein 2-like		Generic protein	1.06861	0.00174			0.889108	0.0113
971	1426754_x_at	Ckap4	CKAP4_MOUSE	Cytoskeleton-associated protein 4		Generic binding protein	-1.01536	0.0486	0.739023	0.00189
972	1455106_a_at	Ckb	KCRB_MOUSE	Creatine kinase B-type		Generic kinase	0.673671	0.0486	1.41753	0.0114
973	1452265_at	Clasp1	CLAP1_MOUSE	CLIP-associating protein 1		Generic binding protein			0.964504	0.00518	0.745458	0.0204
974	1436391_s_at	Clcc1	CLCC1_MOUSE	Chloride channel CLIC-like protein 1		Generic channel	0.50966	0.037	-0.577884	0.00916
975	1437270_a_at	Clcf1	CLCF1_MOUSE	Cardiotrophin-like cytokine factor 1		Receptor ligand			1.6728	0.00217
976	1449248_at	Clcn2	CLCN2_MOUSE	Chloride channel protein 2		Voltage-gated ion-channel			-0.862079	0.0251
977	1433486_at	Clcn3	CLCN3_MOUSE	H(+)/Cl(-) exchange transporter 3		Voltage-gated ion-channel	0.467378	0.0493	0.47554	0.00184
978	1429400_at	Clcn5	CLCN5_MOUSE	H(+)/Cl(-) exchange transporter 5		Voltage-gated ion-channel	-0.452237	0.0362	0.612521	0.00469
979	1455440_at	Clcn6	CLCN6_MOUSE	Chloride transport protein 6		Voltage-gated ion-channel	0.570854	0.0453	0.758191	0.00608
980	1450014_at	Cldn1	CLD1_MOUSE	Claudin-1		Generic binding protein			-1.49681	0.000957
981	1417232_at,1417231_at	Cldn2	CLD2_MOUSE	Claudin-2		Generic binding protein	0.853351	0.00719	-0.615084	0.00852	-0.433618	0.0224
982	1453258_at	Cldn3	CLD3_MOUSE	Claudin-3		Generic receptor			-0.28297	0.00633
983	1418283_at	Cldn4	CLD4_MOUSE	Claudin-4		Generic receptor	0.409202	0.0103	0.478229	0.0231
984	1448393_at	Cldn7	CLD7_MOUSE	Claudin-7		Generic binding protein			2.56337	0.00217	1.56857	0.0472
985	1429555_at	Cldnd1	CLDN1_MOUSE	Claudin domain-containing protein 1		Generic protein					0.377749	0.0484
986	1427428_at	Clec4g	CLC4G_MOUSE	C-type lectin domain family 4 member G		Generic binding protein			-1.22325	0.00344	-0.323634	0.0328
987	1420699_at	Clec7a	CLC7A_MOUSE	C-type lectin domain family 7 member A		Generic receptor	1.17613	0.00634			1.54455	0.00918
988	1416656_at	Clic1	CLIC1_MOUSE	Chloride intracellular channel protein 1		Voltage-gated ion-channel			0.794932	0.00525	0.713851	0.0143
989	1438606_a_at	Clic4	CLIC4_MOUSE	Chloride intracellular channel protein 4		Voltage-gated ion-channel			0.511682	0.0124
990	1425060_s_at	Clip1	CLIP1_MOUSE	CAP-Gly domain-containing linker protein 1		Generic binding protein			-0.458831	0.0291
991	1457985_at	Clmn	CLMN_MOUSE	Calmin		Generic binding protein			-0.996024	0.0119
992	1417551_at	Cln3	CLN3_MOUSE	Battenin		Generic binding protein			0.620123	0.0181	0.674318	0.0183
993	1454837_at	Cln6	Cln6	ceroid-lipofuscinosis, neuronal 6		Generic binding protein	0.37653	0.0261	1.19072	0.0155
994	1459992_x_at	Cln8	CLN8_MOUSE	Protein CLN8		Generic protein	0.790578	0.00647			0.550475	0.0194
995	1436935_x_at	Clns1a	ICLN_MOUSE	Methylosome subunit pICln		Transporter			0.266448	0.00331
996	1418660_at	Clock	CLOCK_MOUSE	Circadian locomoter output cycles protein kaput		Transcription factor			-0.689023	0.00199
997	1454168_a_at	Clpb	CLPB_MOUSE	Caseinolytic peptidase B protein homolog		Generic binding protein	0.553218	0.0367	-0.498774	0.0192
998	1423447_at	Clpx	CLPX_MOUSE	ATP-dependent Clp protease ATP-binding subunit clpX-like, mitochondrial		Generic protease			-1.16625	0.0136
999	1421861_at	Clstn1	CSTN1_MOUSE	Calsyntenin-1		Generic binding protein			0.555451	0.00781
1000	1421062_s_at	Clta	CLCA_MOUSE	Clathrin light chain A		Generic binding protein	0.648004	0.0348	0.315082	0.00304
1001	1454626_at	Cltc	CLH_MOUSE	Clathrin heavy chain 1		Generic binding protein			0.444163	0.0324
1002	1437458_x_at,1418626_a_at	Clu	CLUS_MOUSE	Clusterin		Generic binding protein			0.644129	0.000406	0.369475	0.0389
1003	1447032_at	Clybl	CLYBL_MOUSE	Citrate lyase subunit beta-like protein, mitochondrial		Generic enzyme			-0.420927	0.0249
1004	1426662_at	Cmas	NEUA_MOUSE	N-acylneuraminate cytidylyltransferase		Generic enzyme			0.326099	0.00139
1005	1451322_at	Cmbl	CMBL_MOUSE	Carboxymethylenebutenolidase homolog		Generic enzyme			-0.718236	0.00153	-0.524509	0.0114
1006	1419520_at	Cml4	CMLO4_MOUSE	Probable N-acetyltransferase CML4		Generic enzyme			0.64793	0.022
1007	1423073_at	Cmpk1	KCY_MOUSE	UMP-CMP kinase		Generic kinase			0.168807	0.0167
1008	1448316_at	Cmtm3	CKLF3_MOUSE	CKLF-like MARVEL transmembrane domain-containing protein 3		Generic binding protein			0.781315	0.0037	0.747598	0.00835
1009	1427964_at	Cmtm8	CKLF8_MOUSE	CKLF-like MARVEL transmembrane domain-containing protein 8		Generic binding protein	0.404965	0.0476	-0.586232	0.0285
1010	1429763_at	Cnih4	CNIH4_MOUSE	Protein cornichon homolog 4		Generic binding protein			0.527297	0.00403	0.308662	0.0421
1011	1450981_at	Cnn2	CNN2_MOUSE	Calponin-2		Generic binding protein			0.859722	0.00212
1012	1436836_x_at	Cnn3	CNN3_MOUSE	Calponin-3		Generic binding protein			0.432915	0.0148
1013	1420480_at	Cnnm3	CNNM3_MOUSE	Metal transporter CNNM3		Generic binding protein	-3.56071	0.0171	-0.30002	0.0108
1014	1433882_at	Cnot10	CNOTA_MOUSE	CCR4-NOT transcription complex subunit 10		Generic binding protein	-0.220277	0.0465	0.522606	0.0254
1015	1426683_at	Cnot6	CNOT6_MOUSE	CCR4-NOT transcription complex subunit 6		Generic binding protein	0.44349	0.0143	0.78529	0.00549
1016	1423641_s_at	Cnot7	CNOT7_MOUSE	CCR4-NOT transcription complex subunit 7		Transcription factor	0.221933	0.0268	0.52925	0.00368
1017	1451102_at	Cnot8	CNOT8_MOUSE	CCR4-NOT transcription complex subunit 8		Transcription factor			-0.48711	0.00139
1018	1433695_at	Cnrip1	CNRP1_MOUSE	CB1 cannabinoid receptor-interacting protein 1		Generic binding protein			0.846987	0.0283
1019	1434917_at	Cobl	COBL_MOUSE	Protein cordon-bleu		Generic binding protein	1.28531	0.0278	0.659612	0.0173
1020	1456991_at	Cobll1	COBL1_MOUSE	Cordon-bleu protein-like 1		Generic protein	0.752936	0.0122	-0.914626	0.0353
1021	1456740_x_at	Cog1	COG1_MOUSE	Conserved oligomeric Golgi complex subunit 1		Generic binding protein	-0.749676	0.0138	-0.135538	0.00704
1022	1416993_at,1419808_at	Cog4	COG4_MOUSE	Conserved oligomeric Golgi complex subunit 4		Generic binding protein	-1.64393	0.0133	-0.429531	0.0259
1023	1420265_x_at	Cog8	COG8_MOUSE	Conserved oligomeric Golgi complex subunit 8		Generic binding protein	-0.527563	0.0131	-0.44884	0.00585
1024	1434411_at	Col12a1	COCA1_MOUSE	Collagen alpha-1(XII) chain		Generic binding protein			0.631624	0.0244
1025	1428455_at	Col14a1	COEA1_MOUSE	Collagen alpha-1(XIV) chain		Generic binding protein			0.550618	0.00312	0.550313	0.00917
1026	1448755_at	Col15a1	COFA1_MOUSE	Collagen alpha-1(XV) chain		Generic binding protein			2.00399	0.00566
1027	1426955_at	Col18a1	COIA1_MOUSE	Collagen alpha-1(XVIII) chain		Receptor ligand	-0.789221	0.0136	-0.735567	0.00732
1028	1423669_at,1455494_at	Col1a1	CO1A1_MOUSE	Collagen alpha-1(I) chain		Generic binding protein			3.81137	0.00114	1.29389	0.0208
1029	1423110_at	Col1a2	CO1A2_MOUSE	Collagen alpha-2(I) chain		Generic binding protein			4.51082	0.00046	2.57261	0.00776
1030	1429549_at,1453191_at	Col27a1	CORA1_MOUSE	Collagen alpha-1(XXVII) chain		Generic binding protein	0.771268	0.0116	0.898096	0.019
1031	1450567_a_at	Col2a1	CO2A1_MOUSE	Collagen alpha-1(II) chain		Generic binding protein			-0.215194	0.0165
1032	1427884_at	Col3a1	CO3A1_MOUSE	Collagen alpha-1(III) chain		Generic binding protein			3.36399	0.0013	1.88812	0.0245
1033	1452035_at	Col4a1	CO4A1_MOUSE	Collagen alpha-1(IV) chain		Generic binding protein			2.61551	0.00107	1.40365	0.03
1034	1424051_at	Col4a2	CO4A2_MOUSE	Collagen alpha-2(IV) chain		Generic binding protein			2.20364	0.00192	1.14004	0.0438
1035	1440250_at	Col4a4	CO4A4_MOUSE	Collagen alpha-4(IV) chain		Generic binding protein			0.986452	0.00339
1036	1425476_at	Col4a5	Col4a5	procollagen, type IV, alpha 5		Generic binding protein			3.01475	0.000798	1.57163	0.0413
1037	1434479_at,1416741_at	Col5a1	CO5A1_MOUSE	Collagen alpha-1(V) chain		Generic binding protein	-0.932025	0.0338	1.53654	0.00248
1038	1450625_at,1422437_at	Col5a2	CO5A2_MOUSE	Collagen alpha-2(V) chain		Generic binding protein			2.833	0.00241	1.47026	0.0124
1039	1448590_at	Col6a1	CO6A1_MOUSE	Collagen alpha-1(VI) chain		Generic binding protein			1.64775	0.00149
1040	1452250_a_at	Col6a2	CO6A2_MOUSE	Collagen alpha-2(VI) chain		Generic binding protein			1.70651	0.00244	1.29842	0.0477
1041	1424131_at	Col6a3	Col6a3	procollagen, type VI, alpha 3		Generic binding protein			2.8371	0.000589	2.04774	0.0224
1042	1455627_at	Col8a1	CO8A1_MOUSE	Collagen alpha-1(VIII) chain		Generic binding protein			2.18471	0.00278
1043	1457871_at	Colec10	COL10_MOUSE	Collectin-10		Generic binding protein			-2.5017	0.000515
1044	1424121_at	Commd1	COMD1_MOUSE	COMM domain-containing protein 1		Transporter			0.191711	0.0111
1045	1428491_at	Commd10	COMDA_MOUSE	COMM domain-containing protein 10		Generic protein			0.699562	0.00826
1046	1435863_at	Commd6	COMD6_MOUSE	COMM domain-containing protein 6		Generic protein			-0.254112	0.0239
1047	1455671_at	Commd8	COMD8_MOUSE	COMM domain-containing protein 8		Generic protein			0.360965	0.0204
1048	1428155_at	Commd9	COMD9_MOUSE	COMM domain-containing protein 9		Generic protein			-0.317595	0.0265
1049	1449183_at	Comt1	COMT_MOUSE	Catechol O-methyltransferase		Generic enzyme	-0.787162	0.0102	-0.414731	0.0226
1050	1428635_at	Comtd1	CMTD1_MOUSE	Catechol-O-methyltransferase domain-containing protein 1		Generic enzyme			1.28345	0.00368
1051	1415706_at	Copa	COPA_MOUSE	Coatomer subunit alpha		Generic binding protein	-0.262504	0.0161	0.267598	0.022
1052	1451366_at	Cops6	CSN6_MOUSE	COP9 signalosome complex subunit 6		Generic binding protein					-0.234249	0.0435
1053	1418721_at	Cops7b	CSN7B_MOUSE	COP9 signalosome complex subunit 7b		Generic binding protein			-0.343411	0.0155
1054	1460510_a_at	Coq10b	CQ10B_MOUSE	Protein COQ10 B, mitochondrial		Generic protein			1.35032	0.00732
1055	1436351_at	Coq3	COQ3_MOUSE	Hexaprenyldihydroxybenzoate methyltransferase, mitochondrial		Generic enzyme					-0.230735	0.0357
1056	1416665_at	Coq7	COQ7_MOUSE	Ubiquinone biosynthesis protein COQ7 homolog		Generic binding protein			0.498426	0.0277
1057	1455269_a_at,1416246_a_at	Coro1a	COR1A_MOUSE	Coronin-1A		Generic binding protein	-0.421512	0.0223	1.00011	0.0234	1.23773	0.0401
1058	1449660_s_at	Coro1c	COR1C_MOUSE	Coronin-1C		Generic binding protein			0.842571	0.00287	0.754435	0.00285
1059	1437524_x_at,1437146_x_at	Coro7	CORO7_MOUSE	Coronin-7		Generic protein	1.1062	0.0118	-0.419877	0.0229
1060	1425801_x_at,1436838_x_at	Cotl1	COTL1_MOUSE	Coactosin-like protein		Generic binding protein	-0.724694	0.00852	0.78855	0.0132	0.515054	0.0426
1061	1429188_at	Cox11	COX11_MOUSE	Cytochrome c oxidase assembly protein COX11, mitochondrial		Generic binding protein	-0.566188	0.002			-0.331367	0.0207
1062	1431507_a_at	Cox16	COX16_MOUSE	Cytochrome c oxidase assembly protein COX16 homolog, mitochondrial		Generic binding protein	-0.763162	0.0181	-0.742224	0.00832
1063	1415933_a_at,1439267_x_at	Cox5a	COX5A_MOUSE	Cytochrome c oxidase subunit 5A, mitochondrial		Generic enzyme	-1.4093	0.000773			-0.361115	0.0383
1064	1415970_at	Cox6c	COX6C_MOUSE	Cytochrome c oxidase subunit 6C		Generic enzyme			-0.242709	0.0114	-0.35477	0.0335
1065	1421772_a_at	Cox7a2l	COX7R_MOUSE	Cytochrome c oxidase subunit 7A-related protein, mitochondrial		Generic enzyme			0.346807	0.0213
1066	1417497_at,1448735_at	Cp	CERU_MOUSE	Ceruloplasmin		Generic enzyme	0.805806	0.0219	1.71022	0.00106	1.05179	0.0408
1067	1455009_at,1418020_s_at	Cpd	CBPD_MOUSE	Carboxypeptidase D		Generic protease	0.539912	0.0451	1.02103	0.00158	0.487179	0.0491
1068	1415949_at	Cpe	CBPE_MOUSE	Carboxypeptidase E		Generic protease	0.486843	0.0404	2.84404	0.00802
1069	1417960_at	Cpeb1	CPEB1_MOUSE	Cytoplasmic polyadenylation element-binding protein 1		Generic binding protein			1.81971	0.00159	1.40182	0.0123
1070	1458518_at	Cpeb2	CPEB2_MOUSE	Cytoplasmic polyadenylation element-binding protein 2		Generic binding protein			-0.790957	0.00689
1071	1417745_at,1440576_at	Cpn1	CBPN_MOUSE	Carboxypeptidase N catalytic chain		Metalloprotease	-0.683051	0.00495			-0.786416	0.0385
1072	1427459_at	Cpn2	CPN2_MOUSE	Carboxypeptidase N subunit 2		Generic binding protein			-1.32746	0.000993	-0.630673	0.00739
1073	1430521_s_at,1431146_a_at	Cpne8	CPNE8_MOUSE	Copine-8		Generic protein	-0.639917	0.00206	2.56005	0.000455	1.67103	0.0133
1074	1426669_at	Cpped1	CPPED_MOUSE	Calcineurin-like phosphoesterase domain-containing protein 1		Generic enzyme	1.19057	0.00364			-0.337414	0.0206
1075	1455540_at	Cps1	CPSM_MOUSE	Carbamoyl-phosphate synthase [ammonia], mitochondrial		Generic enzyme			-0.394825	0.0262
1076	1425312_s_at	Cpsf4l	D11Ertd636e	DNA segment, Chr 11, ERATO Doi 636, expressed		Generic binding protein	0.642181	0.00589			-0.573205	0.0117
1077	1428232_at	Cpsf6	CPSF6_MOUSE	Cleavage and polyadenylation specificity factor subunit 6		Generic binding protein			1.05372	0.00756
1078	1415730_at	Cpsf7	CPSF7_MOUSE	Cleavage and polyadenylation specificity factor subunit 7		Generic binding protein			0.413146	0.0253
1079	1448901_at	Cpxm1	CPXM1_MOUSE	Probable carboxypeptidase X1		Generic protease			2.35696	0.00695
1080	1427505_a_at	Cradd	CRADD_MOUSE	Death domain-containing protein CRADD		Generic binding protein			-0.275966	0.0285	-0.323965	0.0403
1081	1456042_s_at	Cramp1l	CRML_MOUSE	Protein cramped-like		Generic binding protein			0.539035	0.0264
1082	1455734_at	Crbn	CRBN_MOUSE	Protein cereblon		Generic protease	0.765813	0.0138	-0.554519	0.00963
1083	1428755_at	Creb1	CREB1_MOUSE	Cyclic AMP-responsive element-binding protein 1		Transcription factor			0.632751	0.0163	0.557728	0.00591
1084	1452381_at	Creb3l2	CR3L2_MOUSE	Cyclic AMP-responsive element-binding protein 3-like protein 2		Transcription factor			0.861053	0.0129
1085	1436983_at	Crebbp	CBP_MOUSE	CREB-binding protein		Generic binding protein			-1.41022	0.0196	-1.52211	0.037
1086	1415948_at	Creg1	Creg1	cellular repressor of E1A-stimulated genes 1		Generic protein			0.576141	0.009	0.684687	0.0138
			CREG1_MOUSE	Protein CREG1		Generic protein
1087	1426951_at	Crim1	CRIM1_MOUSE	Cysteine-rich motor neuron 1 protein		Generic binding protein			0.491869	0.0245
1088	1416326_at	Crip1	CRIP1_MOUSE	Cysteine-rich protein 1		Generic binding protein	-1.06104	0.00541			0.984304	0.0469
1089	1437056_x_at	Crispld2	CRLD2_MOUSE	Cysteine-rich secretory protein LCCL domain-containing 2		Generic binding protein			1.36814	0.0027	1.89173	0.0447
1090	1448248_at	Crk	CRK_MOUSE	Proto-oncogene C-crk		Generic binding protein			0.326142	0.031
1091	1418097_a_at	Crlf2	CRLF2_MOUSE	Cytokine receptor-like factor 2		Generic receptor			0.488168	0.0133
1092	1421946_at	Crp	CRP_MOUSE	C-reactive protein		Generic binding protein			-1.23854	0.000417	-0.789974	0.0165
1093	1448592_at	Crtap	CRTAP_MOUSE	Cartilage-associated protein		Generic binding protein			1.25571	0.00139	1.02693	0.019
1094	1447538_at	Crtc1	CRTC1_MOUSE	CREB-regulated transcription coactivator 1		Generic binding protein			-0.425413	0.0238
1095	1436379_at	Crtc3	CRTC3_MOUSE	CREB-regulated transcription coactivator 3		Generic protein	0.480864	0.0287	0.507832	0.00513
1096	1434369_a_at	Cryab	CRYAB_MOUSE	Alpha-crystallin B chain		Generic binding protein			1.70834	0.00117
1097	1436752_at	Crygs	CRBS_MOUSE	Beta-crystallin S		Generic binding protein	0.216209	0.0356	-0.693987	0.00361
1098	1416795_at,1447112_s_at	Cryl1	CRYL1_MOUSE	Lambda-crystallin homolog		Generic enzyme	0.517492	0.0394	-0.804276	0.0159
1099	1416776_at	Crym	CRYM_MOUSE	Mu-crystallin homolog		Generic binding protein			0.830711	0.0316	1.26519	0.0487
1100	1451473_a_at	Cryzl1	QORL1_MOUSE	Quinone oxidoreductase-like protein 1		Generic enzyme	-1.04705	0.0313	0.37113	0.00722
1101	1427981_a_at	Csad	CSAD_MOUSE	Cysteine sulfinic acid decarboxylase		Generic enzyme			2.12003	0.0125
1102	1435800_a_at	Csda	DBPA_MOUSE	DNA-binding protein A		Transcription factor			0.510053	0.0081
1103	1423997_at	Csde1	CSDE1_MOUSE	Cold shock domain-containing protein E1		Transcription factor			0.740532	0.0108
1104	1460220_a_at	Csf1	CSF1_MOUSE	Macrophage colony-stimulating factor 1		Receptor ligand			0.457251	0.00186
1105	1419873_s_at	Csf1r	CSF1R_MOUSE	Macrophage colony-stimulating factor 1 receptor		Generic receptor	1.32197	0.00893			0.802241	0.0396
1106	1420703_at	Csf2ra	CSF2R_MOUSE	Granulocyte-macrophage colony-stimulating factor receptor subunit alpha		Generic receptor			0.836319	0.00964	1.25591	0.00883
1107	1421326_at,1455660_at	Csf2rb	IL3RB_MOUSE	Cytokine receptor common subunit beta		Generic receptor			0.719219	0.0135	1.0971	0.0425
1108	1421326_at,1455660_at	Csf2rb2	IL3B2_MOUSE	Interleukin-3 receptor class 2 beta chain		Generic receptor			0.719219	0.0135	1.0971	0.0425
1109	1424827_a_at	Csnk1a1	KC1A_MOUSE	Casein kinase I isoform alpha		Protein kinase			0.374371	0.0288
1110	1415825_s_at,1437690_x_at	Csnk1d	KC1D_MOUSE	Casein kinase I isoform delta		Protein kinase	0.591769	0.00571	0.313688	0.0302	0.426557	0.0345
1111	1417176_at,1417175_at	Csnk1e	KC1E_MOUSE	Casein kinase I isoform epsilon		Protein kinase	-0.665715	0.0195	1.15185	0.00314
1112	1428806_at	Csnk1g1	KC1G1_MOUSE	Casein kinase I isoform gamma-1		Protein kinase	-0.442433	0.0493	0.658418	0.00151
1113	1429384_at	Csnk1g3	KC1G3_MOUSE	Casein kinase I isoform gamma-3		Protein kinase			0.416878	0.0137
1114	1460646_at	Csnk2a2	CSK22_MOUSE	Casein kinase II subunit alpha'		Protein kinase	0.238952	0.0386	0.72083	0.00732
1115	1425811_a_at	Csrp1	CSRP1_MOUSE	Cysteine and glycine-rich protein 1		Generic binding protein			0.647245	0.00479	0.962215	0.00591
1116	1452775_at	Csrp2bp	CSR2B_MOUSE	Cysteine-rich protein 2-binding protein		Generic binding protein			0.258236	0.0326
1117	1460318_at	Csrp3	CSRP3_MOUSE	Cysteine and glycine-rich protein 3		Generic binding protein			-1.36272	0.0122
1118	1426195_a_at	Cst3	CYTC_MOUSE	Cystatin-C		Generic binding protein			0.438557	0.0273
1119	1422507_at	Cstb	CYTB_MOUSE	Cystatin-B		Generic binding protein			2.22306	0.00022	1.58685	0.00213
1120	1434705_at	Ctbp2	CTBP2_MOUSE	C-terminal-binding protein 2		Generic binding protein			1.11746	0.00515
1121	1449042_at	Ctcf	CTCF_MOUSE	Transcriptional repressor CTCF		Transcription factor			-0.90089	0.00143
1122	1422510_at	Ctdspl	CTDSL_MOUSE	CTD small phosphatase-like protein		Generic phosphatase			0.914091	0.0274
1123	1416953_at	Ctgf	CTGF_MOUSE	Connective tissue growth factor		Receptor ligand			3.67749	0.00165	2.02436	0.0237
1124	1426243_at	Cth	CGL_MOUSE	Cystathionine gamma-lyase		Generic enzyme			-1.17885	0.000905
1125	1436631_at	Ctnna1	CTNA1_MOUSE	Catenin alpha-1		Generic binding protein			0.727481	0.0117	0.595725	0.0438
1126	1420930_s_at	Ctnnal1	CTNL1_MOUSE	Alpha-catulin		Generic binding protein	0.958892	0.0312	1.27845	0.0176
1127	1420811_a_at	Ctnnb1	CTNB1_MOUSE	Catenin beta-1		Generic binding protein			0.243891	0.00602
1128	1422450_at	Ctnnd1	CTND1_MOUSE	Catenin delta-1		Generic binding protein			0.609111	0.0117
1129	1416563_at	Ctps	PYRG1_MOUSE	CTP synthase 1		Generic enzyme			2.37565	0.00163	1.53396	0.00931
1130	1448111_at	Ctps2	PYRG2_MOUSE	CTP synthase 2		Generic enzyme			0.923409	0.00851
1131	1417491_at	Ctsb	CATB_MOUSE	Cathepsin B		Generic protease	0.858209	0.00589			0.979844	0.0291
1132	1448118_a_at	Ctsd	CATD_MOUSE	Cathepsin D		Generic protease	-2.32752	0.00586			0.758018	0.0243
1133	1443814_x_at	Ctsh	CATH_MOUSE	Cathepsin H		Generic protease			-0.379392	0.0193
1134	1450652_at	Ctsk	CATK_MOUSE	Cathepsin K		Generic protease			2.58336	0.00414	1.50433	0.0383
1135	1451310_a_at	Ctsl	CATL1_MOUSE	Cathepsin L1		Generic protease			0.330931	0.0119
1136	1433501_at	Ctso	CATO_MOUSE	Cathepsin O		Generic protease			-0.357669	0.021	-0.315361	0.0287
1137	1448591_at	Ctss	CATS_MOUSE	Cathepsin S		Generic protease			0.74794	0.00373	1.25996	0.00339
1138	1417868_a_at	Ctsz	CATZ_MOUSE	Cathepsin Z		Generic protease	-1.37784	0.00523			0.24638	0.0477
1139	1421315_s_at,1433908_a_at	Cttn	SRC8_MOUSE	Src substrate cortactin		Generic binding protein	-0.502127	0.0447	1.0069	0.00137	0.489959	0.019
1140	1435542_s_at,1449300_at	Cttnbp2nl	CT2NL_MOUSE	CTTNBP2 N-terminal-like protein		Generic protein			0.880473	0.00262	0.783554	0.0443
1141	1439387_x_at	Ctu2	CTU2_MOUSE	Cytoplasmic tRNA 2-thiolation protein 2		Generic protein	-1.43936	0.0347	0.425786	0.0171
1142	1431145_a_at	Cuedc2	CUED2_MOUSE	CUE domain-containing protein 2		Generic protein			0.651189	0.0121
1143	1423932_at,1426407_at	Cugbp1	CELF1_MOUSE	CUG-BP- and ETR-3-like factor 1		Generic binding protein	-0.362633	0.0268	-0.354297	0.0148
1144	1422794_at	Cul3	CUL3_MOUSE	Cullin-3		Generic binding protein			0.251953	0.03
1145	1417453_at	Cul4b	Cul4b	cullin 4B		Generic binding protein			0.383373	0.0271
1146	1456102_a_at	Cul5	CUL5_MOUSE	Cullin-5		Generic binding protein			-1.30018	0.0116
1147	1417039_a_at	Cul7	CUL7_MOUSE	Cullin-7		Generic binding protein	0.754205	0.0447	1.21526	0.00763
1148	1425611_a_at	Cux1	CASP_MOUSE	Protein CASP		Generic binding protein			0.228998	0.0176
			CUX1_MOUSE	Homeobox protein cut-like 1		Transcription factor
1149	1424607_a_at	Cwc22	CWC22_MOUSE	Pre-mRNA-splicing factor CWC22 homolog		Generic binding protein			-0.950489	0.00213
1150	1431016_at,1434065_at	Cwf19l1	C19L1_MOUSE	CWF19-like protein 1		Generic enzyme	0.548049	0.0277	-0.713869	0.016	-0.682205	0.0355
1151	1415803_at	Cx3cl1	X3CL1_MOUSE	Fractalkine		Receptor ligand			1.85083	0.00406	1.21695	0.0449
1152	1453282_at	Cxadr	CXAR_MOUSE	Coxsackievirus and adenovirus receptor homolog		Generic receptor			1.4259	0.00374
1153	1419697_at	Cxcl11	CXL11_MOUSE	C-X-C motif chemokine 11		Receptor ligand	1.0231	0.00438			-0.586729	0.00346
1154	1417574_at	Cxcl12	SDF1_MOUSE	Stromal cell-derived factor 1		Receptor ligand			-0.60393	0.00109	-0.261514	0.039
1155	1418456_a_at,1418457_at	Cxcl14	CXL14_MOUSE	C-X-C motif chemokine 14		Receptor ligand	0.702548	0.0116	2.36944	0.002	1.56649	0.00615
1156	1449195_s_at	Cxcl16	CXL16_MOUSE	C-X-C motif chemokine 16		Receptor ligand			1.36988	0.0131	1.22014	0.0315
1157	1448710_at	Cxcr4	CXCR4_MOUSE	C-X-C chemokine receptor type 4		GPCR			1.22164	0.0193	1.29442	0.0125
1158	1431469_a_at	Cxxc5	CXXC5_MOUSE	CXXC-type zinc finger protein 5		Generic binding protein			-0.862589	0.00276
1159	1416727_a_at	Cyb5	CYB5_MOUSE	Cytochrome b5		Generic enzyme			-0.23415	0.0165	-0.250598	0.0413
1160	1417507_at	Cyb561	CY561_MOUSE	Cytochrome b561		Generic enzyme			2.32382	0.00242	1.62652	0.0199
1161	1448844_at,1417766_at	Cyb5b	CYB5B_MOUSE	Cytochrome b5 type B		Transporter	-0.809855	0.00465	-1.00288	0.00483	-0.760767	0.0366
1162	1436943_at	Cyb5d2	CB5D2_MOUSE	Cytochrome b5 domain-containing protein 2		Generic binding protein			-0.502239	0.02	-0.482277	0.0454
1163	1424048_a_at	Cyb5r1	NB5R1_MOUSE	NADH-cytochrome b5 reductase 1		Generic enzyme			1.48787	0.00212	1.74454	0.00591
1164	1430734_at	Cyb5r3	NB5R3_MOUSE	NADH-cytochrome b5 reductase 3		Generic enzyme			-0.152235	0.0365
1165	1454268_a_at	Cyba	CY24A_MOUSE	Cytochrome b-245 light chain		Generic enzyme			0.577436	0.0132	1.04275	0.00591
1166	1436779_at,1436778_at	Cybb	CY24B_MOUSE	Cytochrome b-245 heavy chain		Generic enzyme	1.98099	0.00445	1.10364	0.0263	1.34347	0.0259
1167	1423630_at	Cygb	CYGB_MOUSE	Cytoglobin		Generic binding protein			1.40443	0.0238
1168	1417017_at	Cyp17a1	CP17A_MOUSE	Steroid 17-alpha-hydroxylase/17,20 lyase		Generic enzyme			-3.01434	0.00199	-2.71601	0.00351
1169	1416612_at	Cyp1b1	CP1B1_MOUSE	Cytochrome P450 1B1		Generic enzyme			1.57333	0.00278
1170	1419430_at	Cyp26a1	CP26A_MOUSE	Cytochrome P450 26A1		Generic enzyme	-0.151513	0.0444	-2.51234	0.0106
1171	1417590_at	Cyp27a1	CP27A_MOUSE	Sterol 26-hydroxylase, mitochondrial		Generic enzyme			-0.719394	0.00222	-0.640216	0.00666
1172	1422230_s_at	Cyp2a4	CP2A4_MOUSE	Cytochrome P450 2A4		Generic enzyme			0.77581	0.028	0.782883	0.0455
1173	1422230_s_at	Cyp2a5	CP2A5_MOUSE	Cytochrome P450 2A5		Generic enzyme			0.77581	0.028	0.782883	0.0455
1174	1451787_at,1425645_s_at	Cyp2b10	CP2BA_MOUSE	Cytochrome P450 2B10		Generic enzyme			-1.4186	0.0146	-0.358172	0.0459
1175	1417651_at	Cyp2c37	CP237_MOUSE	Cytochrome P450 2C37		Generic enzyme	-1.11306	0.00719			-0.708128	0.0284
1176	1417651_at	Cyp2c50	CY250_MOUSE	Cytochrome P450 2C50		Generic enzyme	-1.11306	0.00719			-0.708128	0.0284
1177	1417651_at	Cyp2c54	CP254_MOUSE	Cytochrome P450 2C54		Generic enzyme	-1.11306	0.00719			-0.708128	0.0284
1178	1421363_at	Cyp2c55	CP255_MOUSE	Cytochrome P450 2C55		Generic enzyme			-1.33131	0.00135	-1.22366	0.00753
1179	1419039_at,1419040_at	Cyp2d22	Cyp2d22	cytochrome P450, family 2, subfamily d, polypeptide 22		Generic enzyme			-0.63091	0.0147	-0.474208	0.0316
1180	1415994_at	Cyp2e1	CP2E1_MOUSE	Cytochrome P450 2E1		Generic enzyme	1.18955	0.0411	-0.336549	0.0094
1181	1448792_a_at	Cyp2f2	CP2F2_MOUSE	Cytochrome P450 2F2		Generic enzyme			-4.71539	0.0106
1182	1418780_at	Cyp39a1	CP39A_MOUSE	24-hydroxycholesterol 7-alpha-hydroxylase		Generic enzyme			-1.03342	0.00286
1183	1426064_at,1419704_at	Cyp3a11	CP3AB_MOUSE	Cytochrome P450 3A11		Generic enzyme	0.485207	0.0345	-1.3605	0.0298	-2.85265	0.0464
1184	1426064_at,1419704_at	Cyp3a16	CP3AG_MOUSE	Cytochrome P450 3A16		Generic enzyme	0.485207	0.0345	-1.3605	0.0298	-2.85265	0.0464
1185	1426064_at,1419704_at	Cyp3a41a	CP341_MOUSE	Cytochrome P450 3A41		Generic protein	0.485207	0.0345	-1.3605	0.0298	-2.85265	0.0464
1186	1426064_at,1419704_at	Cyp3a41b	CP341_MOUSE	Cytochrome P450 3A41		Generic protein	0.485207	0.0345	-1.3605	0.0298	-2.85265	0.0464
1187	1426064_at,1419704_at	Cyp3a44	Cyp3a44	cytochrome P450, family 3, subfamily a, polypeptide 44		Generic enzyme	0.485207	0.0345	-1.3605	0.0298	-2.85265	0.0464
1188	1440134_at	Cyp4a10	CP4AA_MOUSE	Cytochrome P450 4A10		Generic enzyme			2.15003	0.00669
1189	1424352_at	Cyp4a12a	CP4CA_MOUSE	Cytochrome P450 4A12A		Generic enzyme			1.18369	0.0337
1190	1424352_at	Cyp4a12b	cytochrome P450, family 4, subfamily a, polypeptide 12B	cytochrome P450, family 4, subfamily a, polypeptide 12B		Generic enzyme			1.18369	0.0337
1191	1440134_at	Cyp4a32							2.15003	0.00669
1192	1416194_at	Cyp4b1	CP4B1_MOUSE	Cytochrome P450 4B1		Generic enzyme	0.28292	0.0351	-1.26797	0.0193
1193	1419559_at	Cyp4f14	CP4FE_MOUSE	Leukotriene-B4 omega-hydroxylase 3		Generic enzyme			-2.71251	0.00216	-1.29766	0.00962
1194	1418767_at	Cyp4f15	Cyp4f15	cytochrome P450, family 4, subfamily f, polypeptide 15		Generic enzyme			-0.565056	0.0188
1195	1449316_at	Cyp4f17					-1.56757	0.00743			-0.838708	0.002
1196	1419219_at	Cyp4f18	CP4F3_MOUSE	Leukotriene-B(4) omega-hydroxylase 2		Generic enzyme			0.99254	0.0007
1197	1417070_at	Cyp4v3	CP4V3_MOUSE	Cytochrome P450 4V3		Generic enzyme			-1.33634	0.00172
1198	1450646_at	Cyp51	CP51A_MOUSE	Lanosterol 14-alpha demethylase		Generic enzyme			2.23486	0.00862
1199	1421074_at,1421075_s_at	Cyp7b1	CP7B1_MOUSE	25-hydroxycholesterol 7-alpha-hydroxylase		Generic enzyme	-0.594829	0.0494	-1.14314	0.00602
1200	1449309_at	Cyp8b1	CP8B1_MOUSE	7-alpha-hydroxycholest-4-en-3-one 12-alpha-hydroxylase		Generic enzyme	0.380424	0.0316	-1.8571	0.00864
1201	1438133_a_at,1416039_x_at	Cyr61	CYR61_MOUSE	Protein CYR61		Receptor ligand	0.531769	0.0198	1.20116	0.00223
1202	1419070_at	Cys1	CYS1_MOUSE	Cystin-1		Generic protein			1.63372	0.000923	0.927242	0.0168
1203	1448997_at	Cyth1	CYH1_MOUSE	Cytohesin-1		Regulators (GDI, GAP, GEF etc.)	-0.725601	0.00988	-0.625976	0.0364
1204	1450103_a_at	Cyth2	CYH2_MOUSE	Cytohesin-2		Regulators (GDI, GAP, GEF etc.)			0.686785	0.00211
1205	1418758_a_at	Cyth3	CYH3_MOUSE	Cytohesin-3		Regulators (GDI, GAP, GEF etc.)			1.27264	0.00264	0.849855	0.0249
1206	1435697_a_at	Cytip	CYTIP_MOUSE	Cytohesin-interacting protein		Generic binding protein	0.625771	0.0076			0.858937	0.0473
1207	1428300_at	Cytsa	CYTSA_MOUSE	Cytospin-A		Generic protein			0.67703	0.00241
1208	1458440_at,1428794_at	Cytsb	CYTSB_MOUSE	Cytospin-B		Generic protein	-2.1103	0.0416	1.05618	0.00409
1209	1436736_x_at	D0H4S114	NP311_MOUSE	Neuronal protein 3.1		Generic binding protein			0.820817	0.0162
1210	1419978_s_at	D10Ertd610e	GEFT_MOUSE	Guanine nucleotide exchange factor GEFT		Regulators (GDI, GAP, GEF etc.)			1.32453	0.00159
1211	1419994_s_at	D10Ertd641e	CJ104_MOUSE	UPF0448 protein C10orf104 homolog		Generic protein	0.733969	0.021	0.365793	0.0159
1212	1454648_s_at	D10Wsu102e	CL045_MOUSE	Uncharacterized protein C12orf45 homolog		Generic protein	-0.431963	0.00832			0.411827	0.0452
1213	1420129_s_at	D10Wsu52e	CV028_MOUSE	UPF0027 protein C22orf28 homolog		Generic protein	0.563041	0.0447	0.386384	0.00879
1214	1449258_at	D11Wsu99e	D11Wsu99e	DNA segment, Chr 11, Wayne State University 99, expressed		Generic protein			0.335933	0.0335
1215	1448900_at	D16H22S680E	T10_MOUSE	Ser/Thr-rich protein T10 in DGCR region		Generic protein			-0.495539	0.00206
1216	1426932_at	D19Bwg1357e	K0020_MOUSE	Pumilio domain-containing protein KIAA0020		Generic binding protein	-0.643842	0.0226	0.248967	0.00663
1217	1417471_s_at,1448721_at	D1Ertd622e	CE030_MOUSE	UPF0684 protein C5orf30 homolog		Generic protein			0.674865	0.00201	0.537567	0.0148
1218	1426521_at	D230025D16Rik	CP070_MOUSE	UPF0183 protein C16orf70 homolog		Generic binding protein			-0.576148	0.0156
1219	1423463_a_at	D2Ertd750e	T4AF1_MOUSE	Putative TRAF4-associated factor 1		Generic binding protein	0.62974	0.00445			0.761451	0.00654
1220	1437840_s_at	D2hgdh	D2HDH_MOUSE	D-2-hydroxyglutarate dehydrogenase, mitochondrial		Generic enzyme			-0.629478	0.0255
1221	1434631_at	D3Ertd751e	CD033_MOUSE	UPF0462 protein C4orf33 homolog		Generic protein	0.418446	0.00997	-0.492858	0.0202
1222	1428384_at	D4Bwg0951e	CI150_MOUSE	Uncharacterized protein C9orf150 homolog		Generic protein			0.513499	0.00503
1223	1435357_at,1448538_a_at	D4Wsu53e	CA063_MOUSE	UPF0471 protein C1orf63 homolog		Generic protein	-1.71683	0.0108	-0.921767	0.00168	-0.554518	0.0245
1224	1454680_at	D5Ertd579e	K0232_MOUSE	Uncharacterized protein KIAA0232		Generic binding protein			0.547651	0.00044
1225	1435797_at,1432374_a_at	D5Wsu178e	SELI_MOUSE	Ethanolaminephosphotransferase 1		Generic enzyme	0.487838	0.0139	-0.816947	0.00129
1226	1425752_at	D630002G06Rik	D630002G06Rik	RIKEN cDNA D630002G06 gene		Generic protein			-3.23888	0.00143	-2.87004	0.00238
1227	1437085_at	D630039A03Rik	D630039A03Rik	RIKEN cDNA D630039A03 gene		Generic protein			-0.818981	0.0321
1228	1455419_at	D630045J12Rik	K1549_MOUSE	UPF0606 protein KIAA1549		Generic binding protein			0.976632	0.00726	1.06795	0.0483
1229	1455134_at	D730040F13Rik	D730040F13Rik	RIKEN cDNA D730040F13 gene		Generic protein			0.408617	0.0312
1230	1449724_s_at	D8Ertd738e	L10K_MOUSE	Leydig cell tumor 10 kDa protein homolog		Generic protein			-0.15573	0.0231
1231	1455118_at	D9Ertd402e	CC023_MOUSE	Uncharacterized protein C3orf23 homolog		Generic protein			-0.517517	0.0271
1232	1433558_at	Dab2ip	DAB2P_MOUSE	Disabled homolog 2-interacting protein		Regulators (GDI, GAP, GEF etc.)	0.747586	0.0372	0.814907	0.00289
1233	1426778_at	Dag1	DAG1_MOUSE	Dystroglycan		Generic receptor			0.323193	0.0309
1234	1451112_s_at	Dap	DAP1_MOUSE	Death-associated protein 1		Generic protein					-0.190211	0.0216
1235	1427358_a_at	Dapk1	DAPK1_MOUSE	Death-associated protein kinase 1		Protein kinase			-0.825395	0.0067	-0.563103	0.0439
1236	1451453_at	Dapk2	DAPK2_MOUSE	Death-associated protein kinase 2		Protein kinase			0.534967	0.0218
1237	1421936_at	Dapp1	DAPP1_MOUSE	Dual adapter for phosphotyrosine and 3-phosphotyrosine and 3-phosphoinositide		Generic binding protein	0.290198	0.0266	0.878137	0.0125
1238	1423800_at	Dars	SYDC_MOUSE	Aspartyl-tRNA synthetase, cytoplasmic		Generic enzyme			-0.279623	0.0113
1239	1415796_at	Dazap2	DAZP2_MOUSE	DAZ-associated protein 2		Transcription factor			0.23349	0.0232
1240	1418334_at	Dbf4	DBF4A_MOUSE	Protein DBF4 homolog A		Generic binding protein			1.37724	0.00179	1.20446	0.00812
1241	1433991_x_at,1422432_at	Dbi	ACBP_MOUSE	Acyl-CoA-binding protein		Receptor ligand	-1.10354	0.00415			-0.652856	0.0195
1242	1426024_a_at	Dbn1	DREB_MOUSE	Drebrin		Generic binding protein	0.973748	0.0148	0.811262	0.0151
1243	1451431_a_at	Dbndd2	DBND2_MOUSE	Dysbindin domain-containing protein 2		Generic binding protein			1.01506	0.00722
1244	1449118_at	Dbt	ODB2_MOUSE	Lipoamide acyltransferase component of branched-chain alpha-keto acid dehydrogenase complex, mitochondrial		Generic enzyme			-0.994731	0.00275
1245	1460189_at	Dcaf11	WDR23_MOUSE	WD repeat-containing protein 23		Generic binding protein			-0.753371	0.00689	-0.28692	0.0066
1246	1429393_at	Dcaf12	WD40A_MOUSE	WD repeat-containing protein 40A		Generic protein			0.637161	0.0323	0.67517	0.0159
1247	1439664_at	Dcaf7	WDR68_MOUSE	WD repeat-containing protein 68		Generic binding protein			-0.654249	0.009
1248	1460205_at	Dcakd	DCAKD_MOUSE	Dephospho-CoA kinase domain-containing protein		Generic kinase			0.776102	0.0202
1249	1449368_at	Dcn	PGS2_MOUSE	Decorin		Receptor ligand			0.545443	0.0317
1250	1433606_at	Dcp1a	DCP1A_MOUSE	mRNA-decapping enzyme 1A		Generic enzyme	-0.898359	0.0351	0.589112	0.0367
1251	1455070_at	Dcp2	DCP2_MOUSE	mRNA-decapping enzyme 2		Generic enzyme			0.42555	0.0145
1252	1456571_at	Dcps	DCPS_MOUSE	Scavenger mRNA-decapping enzyme DcpS		Generic enzyme	0.375	0.0216	-0.625137	0.00669
1253	1424461_at	Dctn2	DCTN2_MOUSE	Dynactin subunit 2		Generic binding protein			0.363342	0.0257
1254	1452079_s_at,1445260_at	Dcun1d1	DCNL1_MOUSE	DCN1-like protein 1		Generic protein	0.267598	0.0435	-0.810503	0.00175
1255	1432271_a_at	Dcun1d5	DCNL5_MOUSE	DCN1-like protein 5		Generic protein			0.357831	0.0217
1256	1419456_at	Dcxr	DCXR_MOUSE	L-xylulose reductase		Generic enzyme	0.993617	0.0133	-1.16933	0.00757
1257	1429038_at	Dda1	DDA1_MOUSE	DET1- and DDB1-associated protein 1		Generic protein			0.663606	0.0208
1258	1429298_at	Ddah1	DDAH1_MOUSE	N(G),N(G)-dimethylarginine dimethylaminohydrolase 1		Generic enzyme	1.42552	0.0111	-0.627002	0.0267
1259	1416457_at	Ddah2	DDAH2_MOUSE	N(G),N(G)-dimethylarginine dimethylaminohydrolase 2		Generic enzyme	0.419124	0.0449	1.16797	0.00289
1260	1415735_at	Ddb1	DDB1_MOUSE	DNA damage-binding protein 1		Generic binding protein			0.628602	0.00231
1261	1436680_s_at,1425706_a_at	Ddb2	DDB2_MOUSE	DNA damage-binding protein 2		Generic binding protein	0.361214	0.0195	0.936324	0.0039
1262	1426215_at	Ddc	DDC_MOUSE	Aromatic-L-amino-acid decarboxylase		Generic enzyme			-0.966855	0.00102
1263	1429093_at	Ddi2	DDI2_MOUSE	Protein DDI1 homolog 2		Generic protease			-1.15693	0.000513	-1.0655	0.0493
1264	1417516_at	Ddit3	DDIT3_MOUSE	DNA damage-inducible transcript 3		Transcription factor			0.827256	0.0133	1.47168	0.0134
1265	1428306_at	Ddit4	DDT4_MOUSE	DNA-damage-inducible transcript 4 protein		Generic protein			1.19598	0.00514
1266	1444139_at	Ddit4l	DDT4L_MOUSE	DNA-damage-inducible transcript 4-like protein		Generic protein			1.64207	0.00217	1.4672	0.00262
1267	1415797_at,1456226_x_at	Ddr1	DDR1_MOUSE	Epithelial discoidin domain-containing receptor 1		Generic receptor	0.709826	0.0299	2.91319	0.000868	2.01288	0.0126
1268	1455688_at	Ddr2	DDR2_MOUSE	Discoidin domain-containing receptor 2		Receptor with enzyme activity	1.35141	0.0139	0.424896	0.0311
1269	1434702_at	Ddrgk1	DDRGK_MOUSE	DDRGK domain-containing protein 1		Generic binding protein			-0.338396	0.0306
1270	1417103_at	Ddt	DOPD_MOUSE	D-dopachrome decarboxylase		Generic enzyme			-0.312344	0.0365	-0.700134	0.00633
1271	1415915_at	Ddx1	DDX1_MOUSE	ATP-dependent RNA helicase DDX1		Generic enzyme			0.27464	0.0201	0.363348	0.0193
1272	1416071_at	Ddx18	DDX18_MOUSE	ATP-dependent RNA helicase DDX18		Generic enzyme			0.522158	0.0107
1273	1448271_a_at	Ddx21	DDX21_MOUSE	Nucleolar RNA helicase 2		Generic enzyme			0.800518	0.00432	0.584913	0.039
1274	1426832_at	Ddx26b	DX26B_MOUSE	Protein DDX26B		Generic protein	-1.02124	0.0367	0.940237	0.0253
1275	1438168_x_at,1423643_at	Ddx39	DDX39_MOUSE	ATP-dependent RNA helicase DDX39		Generic enzyme	-0.744034	0.00092	0.500665	0.0161	0.367572	0.0336
1276	1423042_at	Ddx3x	DDX3X_MOUSE	ATP-dependent RNA helicase DDX3X		Generic enzyme			0.663456	0.0022	0.429973	0.0114
1277	1427022_at	Ddx42	DDX42_MOUSE	ATP-dependent RNA helicase DDX42		Generic enzyme			0.530755	0.0146
1278	1454793_x_at,1419653_a_at	Ddx5	DDX5_MOUSE	Probable ATP-dependent RNA helicase DDX5		Generic enzyme	0.626978	0.017	0.547663	0.00211
1279	1417875_at	Ddx50	DDX50_MOUSE	ATP-dependent RNA helicase DDX50		Generic enzyme			0.362912	0.0108	0.490064	0.0138
1280	1434607_at	Ddx52	DDX52_MOUSE	Probable ATP-dependent RNA helicase DDX52		Generic enzyme			0.774273	0.00982	0.629889	0.0462
1281	1460396_at	Ddx54	DDX54_MOUSE	ATP-dependent RNA helicase DDX54		Generic enzyme			0.510227	0.0196
1282	1424598_at	Ddx6	DDX6_MOUSE	Probable ATP-dependent RNA helicase DDX6		Generic enzyme			-1.91467	0.00839	-1.86135	0.0373
1283	1439114_at	Ddx60	BC013672	cDNA sequence BC013672		Generic binding protein			-0.71278	0.0178
1284	1448446_at	Deaf1	DEAF1_MOUSE	Deformed epidermal autoregulatory factor 1 homolog		Transcription factor			0.583955	0.0152
1285	1427955_a_at	Deb1	S18L2_MOUSE	SS18-like protein 2		Generic protein			-0.341383	0.0291
1286	1428903_at	Dem1	DEM1_MOUSE	Defects in morphology protein 1 homolog		Generic protein			0.72465	0.00149	0.492055	0.026
1287	1454624_at	Dennd2a	DEN2A_MOUSE	DENN domain-containing protein 2A		Generic protein			0.503974	0.0251
1288	1424015_at	Dennd5a	DEN5A_MOUSE	DENN domain-containing protein 5A		Generic binding protein			0.80264	0.00284	0.560329	0.0343
1289	1420367_at	Denr	DENR_MOUSE	Density-regulated protein		Generic binding protein			-0.372437	0.0245
1290	1451348_at,1419963_at	Depdc6	DEPD6_MOUSE	DEP domain-containing mTOR-interacting protein		Generic binding protein	-0.90374	0.0352	-0.465138	0.0087
1291	1424303_at	Depdc7	DEPD7_MOUSE	DEP domain-containing protein 7		Generic binding protein			-0.6382	0.0222
1292	1415693_at,1433563_s_at,1437723_s_at	Derl1	DERL1_MOUSE	Derlin-1		Generic receptor	-0.58322	0.00657	0.459403	0.0187	0.421456	0.0454
1293	1460174_at	Dexi	DEXI_MOUSE	Dexamethasone-induced protein		Generic protein			-0.925923	0.000169
1294	1422677_at	Dgat2	DGAT2_MOUSE	Diacylglycerol O-acyltransferase 2		Generic enzyme			-0.652097	0.0281
1295	1435276_a_at	Dgcr2	IDD_MOUSE	Integral membrane protein DGCR2/IDD		Generic receptor			-0.809047	0.0292
1296	1428753_a_at	Dgcr6	DGCR6_MOUSE	Protein DGCR6		Generic protein			-0.316967	0.014	-0.455845	0.0134
1297	1452169_a_at	Dgkz	DGKZ_MOUSE	Diacylglycerol kinase zeta		Lipid kinase	-0.575259	0.0403	0.401774	0.00957
1298	1451895_a_at	Dhcr24	DHC24_MOUSE	24-dehydrocholesterol reductase		Generic enzyme			0.941953	0.00182
1299	1453487_at	Dhdh	DHDH_MOUSE	Trans-1,2-dihydrobenzene-1,2-diol dehydrogenase		Generic enzyme	-0.578708	0.0253	-1.44773	0.00965
1300	1450098_at	Dhdpsl	DAPAL_MOUSE	Dihydrodipicolinate synthase-like, mitochondrial		Generic enzyme			-0.508858	0.0246
1301	1430750_at	Dhfr	DYR_MOUSE	Dihydrofolate reductase		Generic enzyme			-0.729919	0.0159	-0.69783	0.0414
1302	1434004_at	Dhps	DHYS_MOUSE	Deoxyhypusine synthase		Generic enzyme			0.78863	0.019
1303	1415677_at	Dhrs1	DHRS1_MOUSE	Dehydrogenase/reductase SDR family member 1		Generic enzyme			-0.81194	0.00201	-0.413475	0.0051
1304	1452902_at	Dhrs13	DHR13_MOUSE	Dehydrogenase/reductase SDR family member 13		Generic enzyme			1.27359	0.0161	1.31105	0.0232
1305	1448390_a_at	Dhrs3	DHRS3_MOUSE	Short-chain dehydrogenase/reductase 3		Generic enzyme			-0.853033	0.00916	-0.509735	0.036
1306	1419382_a_at	Dhrs4	DHRS4_MOUSE	Dehydrogenase/reductase SDR family member 4		Generic enzyme			-0.423167	0.0167
1307	1424869_at	Dhrs7b	DRS7B_MOUSE	Dehydrogenase/reductase SDR family member 7B		Generic enzyme					-0.356623	0.0136
1308	1457027_at	Dhtkd1	DHTK1_MOUSE	Probable 2-oxoglutarate dehydrogenase E1 component DHKTD1, mitochondrial		Generic enzyme	1.08021	0.00923			-0.526214	0.0354
1309	1416145_at	Dhx15	DHX15_MOUSE	Putative pre-mRNA-splicing factor ATP-dependent RNA helicase DHX15		Generic enzyme			0.395298	0.00186
1310	1431299_a_at	Dhx16	Dhx16	DEAH (Asp-Glu-Ala-His) box polypeptide 16		Generic enzyme			0.697017	0.011
1311	1416140_a_at	Dhx30	DHX30_MOUSE	Putative ATP-dependent RNA helicase DHX30		Generic enzyme			0.45373	0.0302
1312	1429191_at	Dhx33	DHX33_MOUSE	Putative ATP-dependent RNA helicase DHX33		Generic enzyme			0.373531	0.0216
1313	1424398_at	Dhx36	DHX36_MOUSE	Probable ATP-dependent RNA helicase DHX36		Generic enzyme			-1.22051	0.00343
1314	1428267_at	Dhx40	DHX40_MOUSE	Probable ATP-dependent RNA helicase DHX40		Generic enzyme	0.835896	0.00642			0.432804	0.0454
1315	1426907_s_at	Dhx57	DHX57_MOUSE	Putative ATP-dependent RNA helicase DHX57		Generic enzyme			0.728563	0.00121
1316	1451770_s_at	Dhx9	DHX9_MOUSE	ATP-dependent RNA helicase A		Generic enzyme	-0.56928	0.0395	0.630262	0.0157
1317	1442003_at	Diap2	DIAP2_MOUSE	Protein diaphanous homolog 2		Generic binding protein			0.309757	0.0284
1318	1417991_at	Dio1	IOD1_MOUSE	Type I iodothyronine deiodinase		Generic enzyme			-1.67804	0.00174
1319	1452908_at	Dip2a	DIP2A_MOUSE	Disco-interacting protein 2 homolog A		Generic enzyme			1.13938	0.00414
1320	1434335_at	Dip2b	DIP2B_MOUSE	Disco-interacting protein 2 homolog B		Generic binding protein			0.656701	0.001	0.654051	0.00508
1321	1426609_at	Dis3	RRP44_MOUSE	Exosome complex exonuclease RRP44		Generic enzyme			0.421189	0.00317	0.319032	0.0453
1322	1417312_at	Dkk3	DKK3_MOUSE	Dickkopf-related protein 3		Generic binding protein			1.92308	0.00426	1.4112	0.0117
1323	1452005_at,1426265_x_at	Dlat	ODP2_MOUSE	Dihydrolipoyllysine-residue acetyltransferase component of pyruvate dehydrogenase complex, mitochondrial		Generic enzyme	2.41303	0.00201			-0.626399	0.0482
1324	1424198_at	Dlg5	Dlg5	discs, large homolog 5 (Drosophila)		Generic binding protein	-0.908629	0.0244	1.08701	0.0121
1325	1426465_at,1455548_at	Dlgap4	DLGP4_MOUSE	Disks large-associated protein 4		Generic binding protein	-0.551588	0.0468	1.05212	0.0065
1326	1420807_a_at	Dlk2	DLK2_MOUSE	Protein delta homolog 2		Generic binding protein			-0.314246	0.00902
1327	1421826_at	Dll4	DLL4_MOUSE	Delta-like protein 4		Receptor ligand	0.352071	0.034	0.808943	0.0119
1328	1452311_at	Dmgdh	M2GD_MOUSE	Dimethylglycine dehydrogenase, mitochondrial		Generic enzyme			-0.774547	0.0106	-0.651277	0.0251
1329	1434944_at	Dmpk	DMPK_MOUSE	Myotonin-protein kinase		Protein kinase	-0.466768	0.0129	1.19776	0.022
1330	1427252_at	Dmrtb1	DMRTB_MOUSE	Doublesex- and mab-3-related transcription factor B1		Transcription factor	0.557617	0.0203	-0.118521	0.0143
1331	1445729_at	Dnaja1	DNJA1_MOUSE	DnaJ homolog subfamily A member 1		Generic binding protein			-0.586456	0.00879
1332	1429476_s_at	Dnaja2	DNJA2_MOUSE	DnaJ homolog subfamily A member 2		Generic binding protein			0.580621	0.000865	0.340138	0.0072
1333	1434196_at	Dnaja4	DNJA4_MOUSE	DnaJ homolog subfamily A member 4		Generic binding protein	-0.352524	0.0135	0.810993	0.0182
1334	1434035_at	Dnajb6	DNJB6_MOUSE	DnaJ homolog subfamily B member 6		Generic binding protein			0.734305	0.00419
1335	1417191_at	Dnajb9	DNJB9_MOUSE	DnaJ homolog subfamily B member 9		Generic binding protein					0.622237	0.0284
1336	1420501_at	Dnajc1	DNJC1_MOUSE	DnaJ homolog subfamily C member 1		Generic binding protein			0.4068	0.0149
1337	1426904_s_at	Dnajc10	DJC10_MOUSE	DnaJ homolog subfamily C member 10		Generic binding protein			1.04625	0.00761	0.991856	0.0355
1338	1417657_s_at	Dnajc2	DNJC2_MOUSE	DnaJ homolog subfamily C member 2		Generic binding protein			0.816755	0.0049	0.702983	0.0351
1339	1429773_at	Dnajc22	DJC22_MOUSE	DnaJ homolog subfamily C member 22		Generic binding protein	-0.880691	0.00804			-0.476909	0.0464
1340	1420543_at,1420542_at	Dnajc28	DJC28_MOUSE	DnaJ homolog subfamily C member 28		Generic binding protein			-1.03757	0.000448	-0.548148	0.03
1341	1418081_at	Dnajc30	DJC30_MOUSE	DnaJ homolog subfamily C member 30		Generic binding protein			-0.337681	0.0148
1342	1448850_a_at,1436179_a_at	Dnajc5	DNJC5_MOUSE	DnaJ homolog subfamily C member 5		Generic binding protein			1.10045	0.00715	0.409158	0.0124
1343	1448362_at	Dnajc7	DNJC7_MOUSE	DnaJ homolog subfamily C member 7		Generic binding protein			0.369426	0.0176
1344	1429173_at	Dnase1l1	DNSL1_MOUSE	Deoxyribonuclease-1-like 1		Generic enzyme			0.703132	0.00825	0.951509	0.0278
1345	1430135_at,1448986_x_at	Dnase2a	DNS2A_MOUSE	Deoxyribonuclease-2-alpha		Generic enzyme	0.33602	0.018	1.63116	0.0249
1346	1460556_at	Dnm1	DYN1_MOUSE	Dynamin-1		Generic binding protein			0.713347	0.0259
1347	1425135_a_at	Dnm2	DYN2_MOUSE	Dynamin-2		Generic binding protein			-0.260762	0.0307
1348	1435122_x_at,1422946_a_at	Dnmt1	DNMT1_MOUSE	DNA (cytosine-5)-methyltransferase 1		Generic enzyme	-0.74781	0.0108	0.748643	0.0334
1349	1423063_at,1423064_at	Dnmt3a	DNM3A_MOUSE	DNA (cytosine-5)-methyltransferase 3A		Generic enzyme	1.68015	0.0061	0.819349	0.00664	1.48303	0.00615
1350	1450545_a_at,1449757_x_at	Dntt	TDT_MOUSE	DNA nucleotidylexotransferase		Generic enzyme	2.1281	0.00091			-1.28541	0.00591
1351	1417666_at	Dnttip1	TDIF1_MOUSE	Deoxynucleotidyltransferase terminal-interacting protein 1		Generic binding protein			0.607855	0.00171	0.483676	0.0108
1352	1427881_at	Dnttip2	TDIF2_MOUSE	Deoxynucleotidyltransferase terminal-interacting protein 2		Generic binding protein			0.370732	0.014
1353	1452220_at	Dock1	DOCK1_MOUSE	Dedicator of cytokinesis protein 1		Regulators (GDI, GAP, GEF etc.)	0.449885	0.013	0.35737	0.0252
1354	1435343_at	Dock10	DOC10_MOUSE	Dedicator of cytokinesis protein 10		Regulators (GDI, GAP, GEF etc.)			0.64452	0.0134	0.853363	0.00984
1355	1429028_at	Dock11	DOC11_MOUSE	Dedicator of cytokinesis protein 11		Regulators (GDI, GAP, GEF etc.)			0.809744	0.0169	1.06084	0.024
1356	1448892_at	Dock7	DOCK7_MOUSE	Dedicator of cytokinesis protein 7		Regulators (GDI, GAP, GEF etc.)			0.472392	0.00686
1357	1449419_at	Dock8	DOCK8_MOUSE	Dedicator of cytokinesis protein 8		Regulators (GDI, GAP, GEF etc.)			-0.626741	0.0319
1358	1416333_at	Dok2	DOK2_MOUSE	Docking protein 2		Generic binding protein	0.442781	0.0199	-0.338148	0.015
1359	1426739_at	Donson	DONS_MOUSE	Protein downstream neighbor of Son		Generic protein			0.409581	0.0145
1360	1439488_at	Dot1l	Dot1l	DOT1-like, histone H3 methyltransferase (S. cerevisiae)		Generic enzyme			0.759038	0.00417	0.681042	0.0263
1361	1433921_s_at	Dph3	DPH3_MOUSE	DPH3 homolog		Generic binding protein			0.192383	0.0243
1362	1452839_at	Dph5	DPH5_MOUSE	Diphthine synthase		Generic enzyme			0.505188	0.00839	0.343598	0.0318
1363	1449438_at	Dpm1	DPM1_MOUSE	Dolichol-phosphate mannosyltransferase		Generic enzyme			-0.344188	0.0197
1364	1448215_a_at	Dpp3	DPP3_MOUSE	Dipeptidyl-peptidase 3		Generic protease			-0.280406	0.015
1365	1441342_at,1416697_at	Dpp4	DPP4_MOUSE	Dipeptidyl peptidase 4		Generic protease			-1.20788	0.00744	-0.45006	0.0476
1366	1431064_at	Dpp8	DPP8_MOUSE	Dipeptidyl peptidase 8		Generic protease			0.508211	0.0152
1367	1427945_at	Dpyd	DPYD_MOUSE	Dihydropyrimidine dehydrogenase [NADP+]		Generic enzyme			-0.751001	0.00194
1368	1425689_at	Dpys	DPYS_MOUSE	Dihydropyrimidinase		Generic enzyme			-1.7363	0.00375	-0.580546	0.0282
1369	1433770_at	Dpysl2	DPYL2_MOUSE	Dihydropyrimidinase-related protein 2		Generic binding protein			1.31983	0.00196
1370	1454613_at,1415877_at	Dpysl3	DPYL3_MOUSE	Dihydropyrimidinase-related protein 3		Generic binding protein	0.69823	0.0117	2.6658	0.0029
1371	1424524_at	Dram1	DRAM1_MOUSE	DNA damage-regulated autophagy modulator protein 1		Generic binding protein			1.61036	0.00487	1.42954	0.0238
1372	1438407_at	Dsel	DSEL_MOUSE	Dermatan-sulfate epimerase-like protein		Generic enzyme			0.868474	0.00435
1373	1439476_at,1425619_s_at	Dsg2	DSG2_MOUSE	Desmoglein-2		Generic binding protein	0.312904	0.0367	0.968062	0.0138
1374	1435493_at	Dsp	Dsp	desmoplakin		Generic binding protein			0.76896	0.0266
1375	1417124_at	Dstn	DEST_MOUSE	Destrin		Generic binding protein	0.351504	0.0152	0.375237	0.0169
1376	1447187_at	Dstyk	DUSTY_MOUSE	Dual serine/threonine and tyrosine protein kinase		Protein kinase			-0.162253	0.0339
1377	1439825_at	Dtx3l	Dtx3l	deltex 3-like (Drosophila)		Generic binding protein			-0.867876	0.00166	-0.862775	0.031
1378	1449116_a_at	Dtymk	KTHY_MOUSE	Thymidylate kinase		Generic kinase			0.573156	0.0359
1379	1459805_x_at	Dus3l	DUS3L_MOUSE	tRNA-dihydrouridine synthase 3-like		Generic enzyme			0.558201	0.0264	0.517505	0.0468
1380	1417164_at	Dusp10	DUS10_MOUSE	Dual specificity protein phosphatase 10		Protein phosphatase			1.18427	0.00186	0.753209	0.0267
1381	1418401_a_at	Dusp16	Dusp16	dual specificity phosphatase 16		Protein phosphatase	0.29989	0.0255	0.533947	0.0343
1382	1448985_at	Dusp22	DUS22_MOUSE	Dual specificity protein phosphatase 22		Protein phosphatase			0.609024	0.00761	0.442794	0.0483
1383	1456769_at	Dusp3	DUS3_MOUSE	Dual specificity protein phosphatase 3		Protein phosphatase			0.776649	0.0039	0.674417	0.0202
1384	1428834_at	Dusp4	DUS4_MOUSE	Dual specificity protein phosphatase 4		Protein phosphatase			0.918183	0.0348
1385	1416648_at	Dync1h1	DYHC1_MOUSE	Cytoplasmic dynein 1 heavy chain 1		Generic binding protein			0.928007	0.00152	0.714722	0.0449
1386	1415841_at	Dync1i2	DC1I2_MOUSE	Cytoplasmic dynein 1 intermediate chain 2		Generic binding protein			0.313128	0.00119
1387	1424947_at	Dync1li1	DC1L1_MOUSE	Cytoplasmic dynein 1 light intermediate chain 1		Generic binding protein			0.656154	0.0276
1388	1433926_at,1433925_at	Dync1li2	DC1L2_MOUSE	Cytoplasmic dynein 1 light intermediate chain 2		Generic binding protein	-0.47697	0.0423	0.619917	0.0212
1389	1428446_at	Dync2li1	DC2L1_MOUSE	Cytoplasmic dynein 2 light intermediate chain 1		Generic binding protein	-0.5837	0.0457	1.06802	0.00447
1390	1417339_a_at	Dynll1	DYL1_MOUSE	Dynein light chain 1, cytoplasmic		Generic binding protein			1.59928	0.00463	1.26942	0.0292
1391	1418258_s_at	Dynll2	DYL2_MOUSE	Dynein light chain 2, cytoplasmic		Generic binding protein			-0.409307	0.0248
1392	1428116_a_at	Dynlt1	DYLT1_MOUSE	Dynein light chain Tctex-type 1		Generic binding protein			0.737359	0.000879	0.467235	0.046
1393	1428116_a_at	Dynlt1-ps1							0.737359	0.000879	0.467235	0.046
1394	1428116_a_at	Dynlt1d							0.737359	0.000879	0.467235	0.046
1395	1428116_a_at	Dynlt1e							0.737359	0.000879	0.467235	0.046
1396	1428116_a_at	Dynlt1f							0.737359	0.000879	0.467235	0.046
1397	1428299_at	Dyrk1a	DYR1A_MOUSE	Dual specificity tyrosine-phosphorylation-regulated kinase 1A		Protein kinase			0.440946	0.0211
1398	1456502_at	Dyrk2	DYRK2_MOUSE	Dual specificity tyrosine-phosphorylation-regulated kinase 2		Protein kinase	-0.448404	0.0113	-0.468883	0.00951
1399	1427318_s_at	Dysf	DYSF_MOUSE	Dysferlin		Generic binding protein			1.7451	0.00427	1.62955	0.0107
1400	1434564_at	E2f3	E2F3_MOUSE	Transcription factor E2F3		Transcription factor	0.405817	0.0138	0.722398	0.037
1401	1447625_at	E2f5	E2F5_MOUSE	Transcription factor E2F5		Transcription factor			-0.779175	0.0122
1402	1448080_at	E2f8	E2F8_MOUSE	Transcription factor E2F8		Transcription factor			-2.60808	0.00128	-2.20397	0.0266
1403	1449056_at	E330009J07Rik	LCHN_MOUSE	Protein LCHN		Generic protein			1.08976	0.0026	0.635189	0.0351
1404	1434132_at	E430025E21Rik	STRUM_MOUSE	Strumpellin		Generic protein			0.495676	0.00662	0.348941	0.0483
1405	1433555_at	Eaf1	EAF1_MOUSE	ELL-associated factor 1		Generic binding protein	-0.26182	0.0447	0.79357	0.0332
1406	1428315_at	Ebna1bp2	EBP2_MOUSE	Probable rRNA-processing protein EBP2		Generic binding protein			0.498656	0.00479	0.438912	0.0355
1407	1416667_at	Ebp	EBP_MOUSE	3-beta-hydroxysteroid-Delta(8),Delta(7)-isomerase		Generic enzyme			-0.43753	0.0264	-0.788344	0.00917
1408	1417298_at	Ebpl	EBPL_MOUSE	Emopamil-binding protein-like		Generic enzyme			-0.570251	0.0201	-0.757782	0.014
1409	1434177_at	Ece1	ECE1_MOUSE	Endothelin-converting enzyme 1		Generic protease			-1.16969	0.0224
1410	1448491_at	Ech1	ECH1_MOUSE	Delta(3,5)-Delta(2,4)-dienoyl-CoA isomerase, mitochondrial		Generic enzyme					-0.397936	0.0491
1411	1419552_at	Echdc1	ECHD1_MOUSE	Enoyl-CoA hydratase domain-containing protein 1		Generic enzyme	0.810247	0.00549			-0.909755	0.0275
1412	1418862_at	Echdc3	ECHD3_MOUSE	Enoyl-CoA hydratase domain-containing protein 3, mitochondrial		Generic enzyme			-0.940473	0.00442	-0.556721	0.0143
1413	1448613_at	Ecm1	ECM1_MOUSE	Extracellular matrix protein 1		Transporter			-1.59663	0.00961	-0.832891	0.0046
1414	1437451_at	Ecscr	ECSCR_MOUSE	Endothelial cell-specific chemotaxis regulator		Generic protein			1.51686	0.00739
1415	1417080_a_at	Ecsit	ECSIT_MOUSE	Evolutionarily conserved signaling intermediate in Toll pathway, mitochondrial		Generic binding protein			-0.614169	0.00424	-0.548092	0.0145
1416	1419513_a_at	Ect2	ECT2_MOUSE	Protein ECT2		Regulators (GDI, GAP, GEF etc.)	0.394048	0.0344	1.49137	0.0115
1417	1451218_at	Edem1	EDEM1_MOUSE	ER degradation-enhancing alpha-mannosidase-like 1		Generic enzyme			-0.544963	0.00355
1418	1437347_at	Ednrb	EDNRB_MOUSE	Endothelin B receptor		GPCR			1.19853	0.0177	1.12497	0.00917
1419	1440873_at	Eef1a2	EF1A2_MOUSE	Elongation factor 1-alpha 2		Generic binding protein	-0.678075	0.021	-1.20277	0.00893
1420	1448252_a_at	Eef1b2	EF1B_MOUSE	Elongation factor 1-beta		Generic binding protein			0.538276	0.00361	0.385792	0.0419
1421	1417364_at	Eef1g	EF1G_MOUSE	Elongation factor 1-gamma		Generic binding protein			0.47906	0.00116
1422	1424736_at	Eef2	EF2_MOUSE	Elongation factor 2		Generic binding protein			0.584732	0.00992
1423	1417018_at	Efemp2	FBLN4_MOUSE	EGF-containing fibulin-like extracellular matrix protein 2		Generic binding protein			1.21113	0.00211
1424	1454808_at	Efha1	EFHA1_MOUSE	EF-hand domain-containing family member A1		Generic binding protein			0.732756	0.000649	0.55748	0.00944
1425	1431339_a_at	Efhd2	EFHD2_MOUSE	EF-hand domain-containing protein D2		Generic binding protein			0.868467	0.00361	0.849768	0.0247
1426	1419639_at	Efnb2	EFNB2_MOUSE	Ephrin-B2		Receptor ligand	0.650722	0.0278	0.691954	0.00483
1427	1416133_at	Efr3a	EFR3A_MOUSE	Protein EFR3 homolog A		Generic binding protein	-0.675475	0.0123	0.391809	0.0312
1428	1438835_a_at	Eftud2	U5S1_MOUSE	116 kDa U5 small nuclear ribonucleoprotein component		Generic enzyme			0.623743	0.000481
1429	1460420_a_at	Egfr	EGFR_MOUSE	Epidermal growth factor receptor		Receptor with enzyme activity			-1.62397	0.000253	-1.07304	0.0197
1430	1425918_at	Egln3	EGLN3_MOUSE	Egl nine homolog 3		Generic binding protein			-1.7017	0.000565	-1.26726	0.0433
1431	1427683_at	Egr2	EGR2_MOUSE	Early growth response protein 2		Transcription factor	-0.688812	0.00641			1.42153	0.00209
1432	1436329_at	Egr3	EGR3_MOUSE	Early growth response protein 3		Transcription factor	0.670996	0.00941			0.597738	0.0301
1433	1424157_at	Ehd2	EHD2_MOUSE	EH domain-containing protein 2		Generic binding protein	-0.39704	0.0269	0.803311	0.0102
1434	1417236_at	Ehd3	EHD3_MOUSE	EH domain-containing protein 3		Generic binding protein			-1.24365	0.00336	-0.848493	0.0273
1435	1449852_a_at	Ehd4	EHD4_MOUSE	EH domain-containing protein 4		Generic binding protein			1.25767	0.0146
1436	1451375_at	Ehf	EHF_MOUSE	ETS homologous factor		Transcription factor			2.14154	0.00583	1.38632	0.0456
1437	1448382_at	Ehhadh	ECHP_MOUSE	Peroxisomal bifunctional enzyme		Generic enzyme			1.05303	0.00505
1438	1460692_at	Ehmt2	EHMT2_MOUSE	Histone-lysine N-methyltransferase, H3 lysine-9 specific 3		Generic enzyme	-0.838396	0.0169	0.59718	0.00936
1439	1416555_at	Ei24	EI24_MOUSE	Etoposide-induced protein 2.4		Generic protein			-0.765943	0.00317
1440	1416614_at	Eid1	EID1_MOUSE	EP300-interacting inhibitor of differentiation 1		Generic binding protein			1.57889	0.00366	1.36416	0.0204
1441	1423799_at	Eif1	EIF1_MOUSE	Eukaryotic translation initiation factor 1		Generic binding protein			0.30004	0.0349
1442	1424344_s_at	Eif1a	IF1A_MOUSE	Eukaryotic translation initiation factor 1A		Generic binding protein					0.396996	0.00911
1443	1419736_a_at	Eif1ay	IF1AX_MOUSE	Eukaryotic translation initiation factor 1A, X-chromosomal		Generic binding protein			0.56673	0.00113	0.299449	0.0133
1444	1449278_at	Eif2ak3	E2AK3_MOUSE	Eukaryotic translation initiation factor 2-alpha kinase 3		Protein kinase			0.834446	0.0007	0.842297	0.00311
1445	1434538_x_at	Eif2b2	EI2BB_MOUSE	Translation initiation factor eIF-2B subunit beta		Regulators (GDI, GAP, GEF etc.)			0.394334	0.0232	0.419266	0.05
1446	1440272_at,1452662_a_at	Eif2s1	IF2A_MOUSE	Eukaryotic translation initiation factor 2 subunit 1		Generic binding protein	0.59998	0.0191	0.566599	0.00791	0.297545	0.0497
1447	1441023_at,1456617_a_at,1417712_at	Eif2s2	IF2B_MOUSE	Eukaryotic translation initiation factor 2 subunit 2		Generic binding protein	1.27121	0.0203	0.420835	0.0296	0.337588	0.0106
1448	1416659_at	Eif3a	EIF3A_MOUSE	Eukaryotic translation initiation factor 3 subunit A		Generic binding protein			0.574351	0.013	0.542488	0.0347
1449	1426674_at	Eif3b	EIF3B_MOUSE	Eukaryotic translation initiation factor 3 subunit B		Generic binding protein	0.635115	0.0174	0.378359	0.0118
1450	1415858_at	Eif3c	EIF3C_MOUSE	Eukaryotic translation initiation factor 3 subunit C		Generic binding protein			0.765247	0.00273	0.641199	0.0152
1451	1439268_x_at	Eif3e	EIF3E_MOUSE	Eukaryotic translation initiation factor 3 subunit E		Generic binding protein	-0.300151	0.0116	0.476075	0.0166
1452	1452285_a_at	Eif3f	EIF3F_MOUSE	Eukaryotic translation initiation factor 3 subunit F		Generic binding protein			0.642076	0.00361	0.480043	0.0497
1453	1415962_at	Eif3h	EIF3H_MOUSE	Eukaryotic translation initiation factor 3 subunit H		Generic binding protein	0.287019	0.0267	0.261433	0.0219
1454	1426394_at	Eif3j	EIF3J_MOUSE	Eukaryotic translation initiation factor 3 subunit J		Generic binding protein			0.21494	0.0252
1455	1423728_at	Eif3l	EIF3L_MOUSE	Eukaryotic translation initiation factor 3 subunit L		Generic binding protein			0.286876	0.0122	0.179008	0.0255
1456	1427058_at,1434985_a_at	Eif4a1	IF4A1_MOUSE	Eukaryotic initiation factor 4A-I		Generic enzyme			0.702772	0.00638	0.461175	0.0202
1457	1426380_at	Eif4b	IF4B_MOUSE	Eukaryotic translation initiation factor 4B		Generic binding protein			0.226019	0.0337
1458	1417977_at	Eif4e3	IF4E3_MOUSE	Eukaryotic translation initiation factor 4E type 3		Generic binding protein			1.37787	0.00731	1.20821	0.03
1459	1434976_x_at	Eif4ebp1	4EBP1_MOUSE	Eukaryotic translation initiation factor 4E-binding protein 1		Generic binding protein			0.973332	0.000905
1460	1417084_at	Eif4ebp2	4EBP2_MOUSE	Eukaryotic translation initiation factor 4E-binding protein 2		Generic binding protein			-1.80584	0.0238	-1.91192	0.049
1461	1431075_a_at	Eif4enif1	4ET_MOUSE	Eukaryotic translation initiation factor 4E transporter		Transporter			0.57853	0.00308
1462	1427037_at	Eif4g1	IF4G1_MOUSE	Eukaryotic translation initiation factor 4 gamma 1		Generic binding protein	0.428262	0.0209	-0.826453	0.0238
1463	1415863_at	Eif4g2	IF4G2_MOUSE	Eukaryotic translation initiation factor 4 gamma 2		Generic binding protein			0.480585	0.00629
1464	1426833_at	Eif4g3	IF4G3_MOUSE	Eukaryotic translation initiation factor 4 gamma 3		Generic binding protein			0.920952	0.0102
1465	1416941_s_at	Eif4h	IF4H_MOUSE	Eukaryotic translation initiation factor 4H		Generic binding protein	0.353799	0.0471	0.323679	0.0159
1466	1415723_at,1456256_at	Eif5	IF5_MOUSE	Eukaryotic translation initiation factor 5		Generic binding protein			-0.860991	0.00961	0.48204	0.0167
1467	1451470_s_at	Eif5a	IF5A1_MOUSE	Eukaryotic translation initiation factor 5A-1		Generic binding protein	-0.538282	0.0194	0.215586	0.00963
1468	1434604_at	Eif5b	IF2P_MOUSE	Eukaryotic translation initiation factor 5B		Generic binding protein	0.409873	0.0307	0.67145	0.0287
1469	1427578_a_at	Eif6	IF6_MOUSE	Eukaryotic translation initiation factor 6		Generic binding protein			0.996466	0.00276	0.844082	0.00753
1470	1453061_at	Elac1	RNZ1_MOUSE	Zinc phosphodiesterase ELAC protein 1		Generic enzyme			-0.736264	0.00289
1471	1448797_at	Elk3	ELK3_MOUSE	ETS domain-containing protein Elk-3		Transcription factor	1.40832	0.0222	0.959801	0.0245
1472	1442514_a_at	Ell3	ELL3_MOUSE	RNA polymerase II elongation factor ELL3		Generic binding protein			1.00475	0.00146
1473	1420855_at	Eln	ELN_MOUSE	Elastin		Generic binding protein			2.00263	0.00235
1474	1456530_x_at,1455994_x_at	Elovl1	ELOV1_MOUSE	Elongation of very long chain fatty acids protein 1		Generic binding protein			0.542637	0.00289	0.47712	0.0243
1475	1416444_at	Elovl2	ELOV2_MOUSE	Elongation of very long chain fatty acids protein 2		Generic enzyme	1.22523	0.00532			-1.16046	0.0105
1476	1415840_at,1437211_x_at	Elovl5	ELOV5_MOUSE	Elongation of very long chain fatty acids protein 5		Generic enzyme	1.28769	0.00438			-1.3235	0.0118
1477	1424098_at,1440354_at	Elovl7	ELOV7_MOUSE	Elongation of very long chain fatty acids protein 7		Generic enzyme	-0.967011	0.0473	1.81197	0.00498	1.54169	0.0491
1478	1436762_x_at	Elp3	ELP3_MOUSE	Elongator complex protein 3		Generic binding protein	0.879565	0.0206	0.485331	0.0162
1479	1416987_at	Elp4	ELP4_MOUSE	Elongator complex protein 4		Generic binding protein			-0.581099	0.00366	-0.622286	0.00847
1480	1415857_at	Emb	EMB_MOUSE	Embigin		Generic protein	0.89047	0.0278	1.1608	0.0175
1481	1425582_a_at	Emcn	MUCEN_MOUSE	Endomucin		Generic binding protein			0.627793	0.0266
1482	1416414_at	Emilin1	EMIL1_MOUSE	EMILIN-1		Receptor ligand			1.13065	0.0217
1483	1416529_at	Emp1	EMP1_MOUSE	Epithelial membrane protein 1		Generic protein			3.05654	0.000905	2.179	0.00518
1484	1433670_at,1425273_s_at,1425272_at	Emp2	EMP2_MOUSE	Epithelial membrane protein 2		Generic binding protein	0.476124	0.0471	1.53685	0.000783	0.701776	0.0147
1485	1417104_at	Emp3	EMP3_MOUSE	Epithelial membrane protein 3		Generic protein			0.582873	0.0325	0.822671	0.0466
1486	1450061_at	Enc1	ENC1_MOUSE	Ectoderm-neural cortex protein 1		Generic binding protein			1.61913	0.00141	1.06379	0.00773
1487	1433796_at	Endod1	ENDD1_MOUSE	Endonuclease domain-containing 1 protein		Generic binding protein	-0.575134	0.0249	1.06744	0.0156
1488	1421097_at	Endog	NUCG_MOUSE	Endonuclease G, mitochondrial		Generic enzyme			-0.672141	0.0292
1489	1432176_a_at	Eng	EGLN_MOUSE	Endoglin		Generic receptor	-1.21755	0.0137	-0.261235	0.0174
1490	1428739_at	Enho	ENHO_MOUSE	Adropin		Generic protein			-1.28841	0.0107
1491	1423705_at,1437327_x_at	Enoph1	ENOPH_MOUSE	Enolase-phosphatase E1		Generic phosphatase	-0.277782	0.028	0.786578	0.0033	0.723822	0.0191
1492	1427043_s_at	Enox2	ENOX2_MOUSE	Ecto-NOX disulfide-thiol exchanger 2		Generic enzyme	-0.240295	0.034	-0.343734	0.00972
1493	1448649_at	Enpep	AMPE_MOUSE	Glutamyl aminopeptidase		Generic protease			-1.20084	0.00214	-0.937014	0.0179
1494	1419276_at	Enpp1	ENPP1_MOUSE	Ectonucleotide pyrophosphatase/phosphodiesterase family member 1		Generic phosphatase			-0.541156	0.0206
1495	1427302_at	Enpp3	ENPP3_MOUSE	Ectonucleotide pyrophosphatase/phosphodiesterase family member 3		Generic phosphatase			-0.72939	0.0238
1496	1434580_at	Enpp4	ENPP4_MOUSE	Ectonucleotide pyrophosphatase/phosphodiesterase family member 4		Generic enzyme			0.306509	0.011	0.233204	0.0431
1497	1425702_a_at	Enpp5	ENPP5_MOUSE	Ectonucleotide pyrophosphatase/phosphodiesterase family member 5		Generic enzyme			-0.386471	0.00463
1498	1423330_at	Ensa	ENSA_MOUSE	Alpha-endosulfine		Receptor ligand			0.500535	0.0256
1499	1418259_a_at	Entpd2	ENTP2_MOUSE	Ectonucleoside triphosphate diphosphohydrolase 2		Generic enzyme			1.36449	0.0033	1.10603	0.00773
1500	1433763_at	Entpd5	ENTP5_MOUSE	Ectonucleoside triphosphate diphosphohydrolase 5		Generic enzyme			0.711101	0.00791	0.902078	0.0229
1501	1429550_at	Entpd8	ENTP8_MOUSE	Ectonucleoside triphosphate diphosphohydrolase 8		Generic enzyme			-1.37318	0.000783	-0.932486	0.00615
1502	1429410_at	Eny2	ENY2_MOUSE	Enhancer of yellow 2 transcription factor homolog		Generic protein			-1.08399	0.0018	-1.09813	0.0155
1503	1434765_at	Ep300	Ep300	E1A binding protein p300		Generic enzyme			0.567091	0.0312
1504	1433491_at,1433490_s_at	Epb4.1l2	E41L2_MOUSE	Band 4.1-like protein 2		Generic binding protein	0.779193	0.0445	0.804513	0.0012	0.687998	0.00739
1505	1418294_at	Epb4.1l4b	E41LB_MOUSE	Band 4.1-like protein 4B		Generic binding protein			-0.582972	0.0062	-0.460547	0.045
1506	1425199_a_at	Epb4.1l5	E41L5_MOUSE	Band 4.1-like protein 5		Generic binding protein			0.388586	0.0347
1507	1429914_at	Epc1	EPC1_MOUSE	Enhancer of polycomb homolog 1		Generic binding protein	-1.36445	0.0138	-0.33449	0.0274
1508	1416579_a_at	Epcam	EPCAM_MOUSE	Epithelial cell adhesion molecule		Generic protein			3.21925	0.00066	2.35652	0.00615
1509	1450380_at	Epdr1	EPDR1_MOUSE	Mammalian ependymin-related protein 1		Generic binding protein			2.0441	0.00248	1.87164	0.0106
1510	1422917_at	Epha1	EPHA1_MOUSE	Ephrin type-A receptor 1		Receptor with enzyme activity			0.606337	0.0184
1511	1455426_at	Epha3	EPHA3_MOUSE	Ephrin type-A receptor 3		Receptor with enzyme activity			1.64199	0.00423
1512	1422438_at	Ephx1	HYEP_MOUSE	Epoxide hydrolase 1		Generic enzyme			0.566208	0.00382	0.639189	0.0173
1513	1448499_a_at	Ephx2	HYES_MOUSE	Epoxide hydrolase 2		Generic enzyme			-0.520715	0.0277	-0.510638	0.0119
1514	1434105_at	Epm2aip1	EPMIP_MOUSE	EPM2A-interacting protein 1		Generic binding protein			0.453718	0.00327
1515	1433915_s_at,1427226_at	Epn2	EPN2_MOUSE	Epsin-2		Generic binding protein	0.337085	0.0433	0.914103	0.00164	0.661628	0.0145
1516	1427537_at	Eppk1	EPIPL_MOUSE	Epiplakin		Generic binding protein			1.05227	0.00326	0.946774	0.0119
1517	1452157_at	Eprs	SYEP_MOUSE	Bifunctional aminoacyl-tRNA synthetase		Generic enzyme	0.469443	0.0433	0.670374	0.0349
1518	1430152_at	Eps15	EPS15_MOUSE	Epidermal growth factor receptor substrate 15		Generic binding protein	0.444504	0.0205	0.499468	0.00669
1519	1437769_at	Eps15l1	EP15R_MOUSE	Epidermal growth factor receptor substrate 15-like 1		Generic binding protein			-0.28369	0.019
1520	1422824_s_at	Eps8	EPS8_MOUSE	Epidermal growth factor receptor kinase substrate 8		Generic binding protein			0.512354	0.035
1521	1460548_a_at	Eral1	ERAL_MOUSE	GTP-binding protein era homolog		Generic binding protein			-0.237484	0.0269
1522	1428011_a_at	Erbb2ip	LAP2_MOUSE	Protein LAP2		Generic binding protein			0.583768	0.0104
1523	1448497_at	Ercc3	ERCC3_MOUSE	TFIIH basal transcription factor complex helicase XPB subunit		Generic enzyme			0.826739	0.00248
1524	1423333_at	Ergic1	ERGI1_MOUSE	Endoplasmic reticulum-Golgi intermediate compartment protein 1		Generic binding protein			-0.345252	0.0291
1525	1430536_a_at	Erh	ERH_MOUSE	Enhancer of rudimentary homolog		Generic binding protein			0.658361	0.000905
1526	1451449_at	Erlec1	ERLEC_MOUSE	Endoplasmic reticulum lectin 1		Generic binding protein	0.316537	0.0304	0.26809	0.0291
1527	1424210_at	Erlin1	ERLN1_MOUSE	Erlin-1		Generic protein			0.393102	0.00697	0.31263	0.0383
1528	1433702_at	Ermp1	ERMP1_MOUSE	Endoplasmic reticulum metallopeptidase 1		Generic protease			0.941313	0.000715	0.674181	0.00591
1529	1438583_at	Ern1	ERN1_MOUSE	Serine/threonine-protein kinase/endoribonuclease IRE1		Protein kinase			-0.84978	0.00839
1530	1436924_x_at,1449324_at	Ero1l	ERO1A_MOUSE	ERO1-like protein alpha		Generic enzyme			0.48938	0.00209	0.344113	0.0243
1531	1434714_at,1425705_a_at	Ero1lb	ERO1B_MOUSE	ERO1-like protein beta		Generic enzyme			-1.46453	0.00255	0.693496	0.035
1532	1453634_a_at	Erp29	ERP29_MOUSE	Endoplasmic reticulum protein ERp29		Generic enzyme	-0.720986	0.00816			0.53297	0.0455
1533	1423246_at	Erp44	ERP44_MOUSE	Endoplasmic reticulum resident protein ERp44		Generic binding protein			-0.447173	0.03
1534	1419816_s_at	Errfi1	ERRFI_MOUSE	ERBB receptor feedback inhibitor 1		Generic binding protein			-1.28176	0.00296
1535	1451600_s_at	Es31	EST31_MOUSE	Liver carboxylesterase 31		Generic enzyme			-2.37625	0.00976	-0.70977	0.0478
1536	1424324_at	Esco1	ESCO1_MOUSE	N-acetyltransferase ESCO1		Generic enzyme			0.474246	0.00388
1537	1428304_at	Esco2	ESCO2_MOUSE	N-acetyltransferase ESCO2		Generic enzyme	1.08377	0.00213			1.29568	0.03
1538	1449280_at	Esm1	ESM1_MOUSE	Endothelial cell-specific molecule 1		Generic receptor			1.98401	0.00121
1539	1435663_at,1460591_at	Esr1	ESR1_MOUSE	Estrogen receptor		Transcription factor			-0.9653	0.0025	-0.806005	0.0184
1540	1455267_at	Esrrg	ERR3_MOUSE	Estrogen-related receptor gamma		Transcription factor			-0.774883	0.0027	-0.839092	0.037
1541	1451099_at	Esyt1	ESYT1_MOUSE	Extended synaptotagmin-1		Generic protein			0.742267	0.00222	0.834465	0.0382
1542	1428408_a_at	Esyt2	ESYT2_MOUSE	Extended synaptotagmin-2		Generic protein			0.962227	0.000759	0.394035	0.0245
1543	1420024_s_at,1451208_at	Etf1	ERF1_MOUSE	Eukaryotic peptide chain release factor subunit 1		Generic binding protein	2.77858	0.00857	0.616888	0.00431	0.469238	0.0284
1544	1423972_at	Etfa	ETFA_MOUSE	Electron transfer flavoprotein subunit alpha, mitochondrial		Generic binding protein			-0.388386	0.00583
1545	1428181_at	Etfb	ETFB_MOUSE	Electron transfer flavoprotein subunit beta		Generic binding protein			-0.553026	0.0019	-0.35541	0.0156
1546	1451084_at	Etfdh	ETFD_MOUSE	Electron transfer flavoprotein-ubiquinone oxidoreductase, mitochondrial		Generic enzyme			-0.525791	0.0241
1547	1417203_at	Ethe1	ETHE1_MOUSE	Protein ETHE1, mitochondrial		Generic binding protein			-1.30942	0.00694
1548	1426880_at	Etl4	SKT_MOUSE	Sickle tail protein		Generic phospholipase			1.40561	0.00361
1549	1433514_at	Etnk1	EKI1_MOUSE	Ethanolamine kinase 1		Generic kinase			0.378421	0.0147
1550	1452163_at	Ets1	ETS1_MOUSE	Protein C-ets-1		Transcription factor			0.649459	0.0235
1551	1416268_at	Ets2	ETS2_MOUSE	Protein C-ets-2		Transcription factor			1.12328	0.000691	0.979135	0.00209
1552	1428142_at	Etv5	ETV5_MOUSE	ETS translocation variant 5		Transcription factor			0.631158	0.0121
1553	1457944_at	Etv6	ETV6_MOUSE	Transcription factor ETV6		Transcription factor	0.538351	0.0105	0.619674	0.0255
1554	1429447_at	Evc2	LBN_MOUSE	Limbin		Generic protein	0.338981	0.00797			0.605882	0.0465
1555	1450241_a_at	Evi2a	EVI2A_MOUSE	Protein EVI2A		Generic receptor	-0.885481	0.00586			0.924031	0.019
1556	1426505_at	Evi2b	EVI2B_MOUSE	Protein EVI2B		Generic protein	0.833588	0.000413			0.657273	0.0469
1557	1434920_a_at	Evl	EVL_MOUSE	Ena/VASP-like protein		Generic binding protein	0.471222	0.0047			1.23705	0.0293
1558	1434750_at	Exoc3	EXOC3_MOUSE	Exocyst complex component 3		Generic protein			-0.322845	0.00129
1559	1436817_at	Exoc5	EXOC5_MOUSE	Exocyst complex component 5		Generic protein	0.270479	0.0432	0.49674	0.00477
1560	1434804_at	Exoc6b	Sec15l2	SEC15-like 2 (S. cerevisiae)		Generic protein	0.428399	0.0486	0.968732	0.00772
1561	1452012_a_at	Exosc1	EXOS1_MOUSE	3'-5' exoribonuclease CSL4 homolog		Generic enzyme	-0.573442	0.0233	0.467079	0.0231
1562	1437712_x_at,1460679_at	Exosc4	EXOS4_MOUSE	Exosome complex exonuclease RRP41		Generic enzyme			0.254367	0.0215	-0.221049	0.0366
1563	1435544_at	Exosc6	EXOS6_MOUSE	Exosome complex exonuclease MTR3		Generic enzyme			0.327056	0.0316
1564	1448365_at	Exosc7	EXOS7_MOUSE	Exosome complex exonuclease RRP42		Generic enzyme			-0.482955	0.000564	-0.252159	0.0133
1565	1449738_s_at	Exosc8	EXOS8_MOUSE	Exosome complex exonuclease RRP43		Generic enzyme	-1.36036	0.0189	0.561162	0.00638
1566	1418462_at	Exosc9	EXOS9_MOUSE	Exosome complex exonuclease RRP45		Generic enzyme	1.77081	0.0166	0.18284	0.0213
1567	1441214_at	Exph5	EXPH5_MOUSE	Exophilin-5		Generic binding protein			-0.395217	0.0219
1568	1418290_a_at	Ezh1	EZH1_MOUSE	Histone-lysine N-methyltransferase EZH1		Generic binding protein			-0.459353	0.0293
1569	1416544_at	Ezh2	EZH2_MOUSE	Histone-lysine N-methyltransferase EZH2		Generic binding protein			1.08983	0.00395	0.904859	0.0205
1570	1450850_at	Ezr	EZRI_MOUSE	Ezrin		Generic binding protein			1.31749	0.00664
1571	1449305_at	F10	FA10_MOUSE	Coagulation factor X		Generic protease			-1.00505	0.00708	-0.604734	0.00755
1572	1451788_at	F11	FA11_MOUSE	Coagulation factor XI		Generic protease			-1.44443	0.00123
1573	1424595_at	F11r	JAM1_MOUSE	Junctional adhesion molecule A		Generic binding protein			1.01952	0.000438	0.799056	0.0119
1574	1420496_at	F12	F12	coagulation factor XII (Hageman factor)		Generic protease			-0.330348	0.0217
1575	1419131_at	F13b	F13B_MOUSE	Coagulation factor XIII B chain		Generic binding protein			-0.762964	0.00408
1576	1418897_at	F2	THRB_MOUSE	Prothrombin		Generic protease			-0.382849	0.00769	-0.176986	0.0213
1577	1437308_s_at	F2r	PAR1_MOUSE	Proteinase-activated receptor 1		GPCR			1.95065	0.00477	1.18708	0.00459
1578	1417408_at	F3	TF_MOUSE	Tissue factor		Generic receptor	0.281608	0.0278	0.849146	0.00298
1579	1449269_at	F5	FA5_MOUSE	Coagulation factor V		Generic enzyme			-0.503023	0.0083
1580	1435313_at	F630003A18Rik	MO2R5_MOUSE	Cell surface glycoprotein CD200 receptor 5		Generic receptor			0.340736	0.0363
1581	1434263_at	F630110N24Rik	CS028_MOUSE	Uncharacterized MFS-type transporter C19orf28 homolog		Transporter			0.684432	0.0261	1.34643	0.0078
1582	1419321_at	F7	FA7_MOUSE	Coagulation factor VII		Generic protease			-1.51819	0.000486	-0.814795	0.00491
1583	1449558_at	F8	FA8_MOUSE	Coagulation factor VIII		Generic binding protein			-0.822235	0.0221
1584	1427393_at	F9	FA9_MOUSE	Coagulation factor IX		Generic protease			-1.04892	0.00152	-0.647562	0.0329
1585	1421969_a_at	Faah	FAAH1_MOUSE	Fatty-acid amide hydrolase 1		Generic enzyme			-0.67703	0.0192	-0.451179	0.0434
1586	1418438_at	Fabp2	FABPI_MOUSE	Fatty acid-binding protein, intestinal		Generic binding protein			-1.3967	0.0117	-1.66291	0.00672
1587	1444844_at	Fabp3	FABPH_MOUSE	Fatty acid-binding protein, heart		Generic binding protein	1.25928	0.0167	-0.0944842	0.0106
1588	1451263_a_at	Fabp4	FABP4_MOUSE	Fatty acid-binding protein, adipocyte		Generic binding protein	-0.521971	0.0278	1.21266	0.0266
1589	1440444_at	Fads1	FADS1_MOUSE	Fatty acid desaturase 1		Generic enzyme	-1.76457	0.00326			-1.57292	0.00825
1590	1449325_at	Fads2	FADS2_MOUSE	Fatty acid desaturase 2		Generic enzyme	1.98444	0.00589			-1.50926	0.0165
1591	1418773_at,1440444_at	Fads3	FADS3_MOUSE	Fatty acid desaturase 3		Generic enzyme	-1.76457	0.00326	2.55989	0.00382	1.93163	0.00926
1592	1443904_at	Fads6	FADS6_MOUSE	Fatty acid desaturase 6		Generic enzyme			-0.523801	0.0132
1593	1418242_at	Faf1	FAF1_MOUSE	FAS-associated factor 1		Generic binding protein	-0.444896	0.0207	0.418334	0.0167
1594	1417220_at	Fah	FAAA_MOUSE	Fumarylacetoacetase		Generic enzyme			-0.601821	0.00781	-0.437444	0.00962
1595	1419547_at	Fahd1	FAHD1_MOUSE	Fumarylacetoacetate hydrolase domain-containing protein 1		Generic binding protein			-0.743418	0.00209	-0.666666	0.0256
1596	1431190_x_at	Fahd2a	FAHD2_MOUSE	Fumarylacetoacetate hydrolase domain-containing protein 2A		Generic enzyme			-0.495993	0.0361
1597	1436747_at	Fam100b	F100B_MOUSE	Protein FAM100B		Generic protein			0.335125	0.0317	0.440168	0.0454
1598	1441881_x_at	Fam101a	F101A_MOUSE	Protein FAM101A		Generic protein	1.58811	0.00445			-0.806546	0.00591
1599	1426893_at	Fam102a	F102A_MOUSE	Protein FAM102A		Generic protein			1.00548	0.0051
1600	1434828_at,1455033_at	Fam102b	F102B_MOUSE	Protein FAM102B		Generic protein	1.10528	0.0268	1.55703	0.00325	0.761458	0.00714
1601	1435375_at	Fam105a	F105A_MOUSE	Protein FAM105A		Generic protein			1.06496	0.00273	1.12488	0.00883
1602	1448509_at,1416893_at	Fam107b	F107B_MOUSE	Protein FAM107B		Generic protein	0.345177	0.0471	-0.778889	0.0168
1603	1423519_at	Fam108c	F108C_MOUSE	Abhydrolase domain-containing protein FAM108C1		Generic enzyme	1.78306	0.0278	-0.459179	0.00872
1604	1417272_at	Fam114a1	NXP20_MOUSE	Protein Noxp20		Generic protein			0.390209	0.0136
1605	1424253_at	Fam114a2	F1142_MOUSE	Protein FAM114A2		Generic binding protein	0.846999	0.0103	0.57435	0.00917
1606	1437253_at	Fam116a	F116A_MOUSE	Protein FAM116A		Generic protein			0.571041	0.0292
1607	1433639_at	Fam117a	F117A_MOUSE	Protein FAM117A		Generic protein			0.58933	0.0175
1608	1434010_at	Fam117b	F117B_MOUSE	Protein FAM117B		Generic protein			0.534264	0.0315
1609	1448678_at	Fam118a	F118A_MOUSE	Protein FAM118A		Generic protein			0.806982	0.0214
1610	1433572_a_at	Fam120a	F120A_MOUSE	Constitutive coactivator of PPAR-gamma-like protein 1		Generic protein			0.294304	0.000211	0.197011	0.0259
1611	1428122_s_at	Fam125b	F125B_MOUSE	Multivesicular body subunit 12B		Generic protein			1.04982	0.00471
1612	1450724_at	Fam126a	HYCCI_MOUSE	Hyccin		Generic binding protein			0.568478	0.00372
1613	1436229_at	Fam126b	F126B_MOUSE	Protein FAM126B		Generic protein			-0.561791	0.017
1614	1452591_a_at	Fam128b	FA128_MOUSE	Protein FAM128		Generic protein			-0.606144	0.00764
1615	1422567_at,1454942_at	Fam129a	NIBAN_MOUSE	Protein Niban		Generic protein			1.51747	0.00158	1.36028	0.00589
1616	1426812_a_at	Fam129b	NIBL1_MOUSE	Niban-like protein 1		Generic protein			0.881133	0.0278
1617	1455793_at,1437950_at	Fam149a	F149A_MOUSE	Protein FAM149A		Generic binding protein			-0.609896	0.018	-0.488423	0.00861
1618	1424813_at	Fam149b	F149B_MOUSE	Protein FAM149B1		Generic protein			-0.606462	0.00195	-0.430688	0.0455
1619	1453284_at	Fam151b	4930405M20Rik	RIKEN cDNA 4930405M20 gene		Generic protein			-0.582014	0.00659
1620	1428418_s_at,1428416_at	Fam164a	F164A_MOUSE	UPF0418 protein FAM164A		Generic protein			2.13969	0.00022	1.14825	0.0106
1621	1441683_at	Fam172a	F172A_MOUSE	UPF0528 protein FAM172A		Generic protein			-0.819503	0.0196
1622	1419170_at	Fam174a	F174A_MOUSE	Membrane protein FAM174A		Generic protein			0.409002	0.0301
1623	1424652_at	Fam176a	F176A_MOUSE	Protein FAM176A		Generic protein			-0.50999	0.0171
1624	1454933_at	Fam176b	F176B_MOUSE	Protein FAM176B		Generic binding protein			0.967415	0.00237
1625	1438233_at	Fam178a	F178A_MOUSE	Protein FAM178A		Generic protein	1.13403	0.0105	0.480441	0.00731
1626	1418963_at	Fam188a	CARP_MOUSE	Protein CARP		Generic binding protein			-0.296332	0.014
1627	1460690_at	Fam195b							0.716022	0.00402
1628	1451668_at	Fam20b	FA20B_MOUSE	Protein FAM20B		Generic protein	0.644215	0.0386	0.263138	0.0103
1629	1437654_at	Fam35a	FAM35_MOUSE	Protein FAM35		Generic protein			-0.4893	0.0106
1630	1428619_at	Fam36a	FA36A_MOUSE	Protein FAM36A		Generic protein	4.47773	0.00114			-0.296805	0.019
1631	1417953_at	Fam3c	FAM3C_MOUSE	Protein FAM3C		Receptor ligand			0.381556	0.0195
1632	1449738_s_at	Fam48a	FA48A_MOUSE	Protein FAM48A		Generic binding protein	-1.36036	0.0189	0.561162	0.00638
1633	1423829_at	Fam49b	FA49B_MOUSE	Protein FAM49B		Generic protein			1.12668	0.000638	0.81719	0.0132
1634	1447176_at	Fam53b	FA53B_MOUSE	Protein FAM53B		Generic protein			-0.88764	0.0249
1635	1452669_at	Fam53c	FA53C_MOUSE	Protein FAM53C		Generic protein			0.810714	0.026
1636	1420058_s_at,1426374_at	Fam54b	FA54B_MOUSE	Protein FAM54B		Transporter	0.683182	0.0332	-0.342664	0.0137
1637	1453220_at	Fam55b	4432416J03Rik	RIKEN cDNA 4432416J03 gene		Generic protein			-0.65838	0.0313	-1.89422	0.00765
1638	1456111_at	Fam55d	FA55D_MOUSE	Protein FAM55D		Generic protein	-0.955956	0.0329	0.818614	0.0114
1639	1432262_at	Fam63a	FA63A_MOUSE	Protein FAM63A		Generic binding protein	1.76273	0.0177	-0.317508	0.0361
1640	1424239_at	Fam65a	FA65A_MOUSE	Protein FAM65A		Generic binding protein			0.626144	0.00831
1641	1434404_at	Fam73a	FA73A_MOUSE	Protein FAM73A		Generic protein	-0.963234	0.0424	1.3398	0.006
1642	1449714_at,1454621_s_at	Fam73b	FA73B_MOUSE	Protein FAM73B		Generic protein	-2.20534	0.0059	-0.52036	0.00817	-0.689279	0.0245
1643	1425328_at	Fam76a	FA76A_MOUSE	Protein FAM76A		Generic protein			0.867883	0.0186
1644	1426985_s_at	Fam76b	FA76B_MOUSE	Protein FAM76B		Generic protein			0.518948	0.00521
1645	1428196_a_at	Fam82a2	RMD3_MOUSE	Regulator of microtubule dynamics protein 3		Generic binding protein	0.573859	0.0196	-0.375746	0.0132
1646	1460155_at	Fam82b	RMD1_MOUSE	Regulator of microtubule dynamics protein 1		Generic binding protein	0.269919	0.0118	-0.620104	0.0117
1647	1452273_at	Fam83h	FA83H_MOUSE	Protein FAM83H		Generic protein	-0.54459	0.0435	0.748749	0.00427
1648	1416445_at	Fam98a	FA98A_MOUSE	Protein FAM98A		Generic binding protein			0.571968	0.00708
1649	1426369_at	Far1	FACR1_MOUSE	Fatty acyl-CoA reductase 1		Generic enzyme	0.507601	0.00844			0.421158	0.0451
1650	1452280_at	Farp1	Farp1	FERM, RhoGEF (Arhgef) and pleckstrin domain protein 1 (chondrocyte-derived)		Regulators (GDI, GAP, GEF etc.)			1.20751	0.00444
1651	1440799_s_at,1424583_at	Farp2	FARP2_MOUSE	FERM, RhoGEF and pleckstrin domain-containing protein 2		Regulators (GDI, GAP, GEF etc.)			-0.801582	0.0024	-0.691338	0.0144
1652	1423828_at	Fasn	FAS_MOUSE	Fatty acid synthase		Generic enzyme	0.640072	0.00465			-1.95434	0.0413
1653	1426741_a_at	Fastkd2	FAKD2_MOUSE	FAST kinase domain-containing protein 2		Protein kinase	0.91666	0.0254	0.339405	0.0222
1654	1452797_at	Fastkd3	FAKD3_MOUSE	FAST kinase domain-containing protein 3		Protein kinase	-0.652383	0.0439	0.655139	0.00464
1655	1433857_at	Fat1	Fath	fat tumor suppressor homolog (Drosophila)		Generic binding protein			1.6456	0.00336	1.0455	0.00348
1656	1449141_at,1418569_at	Fblim1	FBLI1_MOUSE	Filamin-binding LIM protein 1		Generic binding protein	0.501878	0.0387	1.79377	0.00238	1.67574	0.0066
1657	1416164_at	Fbln5	FBLN5_MOUSE	Fibulin-5		Generic binding protein			0.988236	0.006	0.836058	0.0207
1658	1460208_at	Fbn1	FBN1_MOUSE	Fibrillin-1		Receptor ligand			2.80365	0.00203	1.57467	0.0106
1659	1454830_at	Fbn2	FBN2_MOUSE	Fibrillin-2		Generic binding protein	0.760574	0.0403	1.32098	0.00881
1660	1458829_at	Fbp1	F16P1_MOUSE	Fructose-1,6-bisphosphatase 1		Generic phosphatase			-1.7321	0.00622	-1.44708	0.0355
1661	1454635_at	Fbxl3	FBXL3_MOUSE	F-box/LRR-repeat protein 3		Generic enzyme			0.262429	0.0201
1662	1455047_at	Fbxo3	FBX3_MOUSE	F-box only protein 3		Generic enzyme	2.70551	0.00112			-0.526979	0.0318
1663	1417522_at	Fbxo32	FBX32_MOUSE	F-box only protein 32		Generic binding protein			0.579606	0.0265	0.893816	0.047
1664	1426871_at	Fbxo33	FBX33_MOUSE	F-box only protein 33		Generic protein			0.652458	0.00866
1665	1427121_at	Fbxo4	FBX4_MOUSE	F-box only protein 4		Generic binding protein	-1.52003	0.0101	0.55799	0.0173
1666	1429499_at	Fbxo5	FBX5_MOUSE	F-box only protein 5		Generic binding protein	2.94719	0.000394			0.401157	0.0291
1667	1435310_at	Fbxo7	FBX7_MOUSE	F-box only protein 7		Generic binding protein			-0.373382	0.0305
1668	1418510_s_at	Fbxo8	FBX8_MOUSE	F-box only protein 8		Regulators (GDI, GAP, GEF etc.)			-0.687518	0.00186
1669	1438131_at	Fbxw2	FBXW2_MOUSE	F-box/WD repeat-containing protein 2		Generic binding protein			-0.613566	0.0248
1670	1418340_at	Fcer1g	FCERG_MOUSE	High affinity immunoglobulin epsilon receptor subunit gamma		Generic receptor			0.496528	0.0276	0.965163	0.0129
1671	1417876_at	Fcgr1	FCGR1_MOUSE	High affinity immunoglobulin gamma Fc receptor I		Generic receptor	-1.02319	0.00589			0.747237	0.0269
1672	1435477_s_at	Fcgr2b	FCGR2_MOUSE	Low affinity immunoglobulin gamma Fc region receptor II		Generic receptor			-0.366054	0.0162
1673	1448620_at	Fcgr3	FCGR3_MOUSE	Low affinity immunoglobulin gamma Fc region receptor III		Generic receptor			0.58793	0.0152	0.882526	0.0133
1674	1425225_at	Fcgr4	Fcgr3a	Fc fragment of IgG, low affinity IIIa, receptor		Generic receptor	1.58127	0.00586			0.834036	0.0153
1675	1459497_at	Fdft1	FDFT_MOUSE	Squalene synthetase		Generic enzyme			1.58328	0.0141
1676	1423418_at	Fdps	FPPS_MOUSE	Farnesyl pyrophosphate synthetase		Generic enzyme			1.84472	0.0324
1677	1423583_at	Fem1a	FM1AA_MOUSE	Protein fem-1 homolog A-A		Generic enzyme	0.390788	0.0291	-0.238901	0.00449
1678	1418324_at	Fem1b	FEM1B_MOUSE	Protein fem-1 homolog B		Generic binding protein			0.408517	0.00979	0.372113	0.00209
1679	1438075_at	Fem1c	FEM1C_MOUSE	Protein fem-1 homolog C		Generic protein			0.762777	0.00608	0.52357	0.0452
1680	1434180_at,1434181_at	Fermt2	FERM2_MOUSE	Fermitin family homolog 2		Generic binding protein	0.721645	0.0442	-0.73976	0.00651
1681	1433963_a_at	Fermt3	URP2_MOUSE	Fermitin family homolog 3		Generic binding protein	2.69166	0.00177			1.07801	0.0146
1682	1449555_a_at	Fetub	FETUB_MOUSE	Fetuin-B		Generic binding protein			-0.572702	0.0279
1683	1428079_at	Fgb	FIBB_MOUSE	Fibrinogen beta chain		Generic binding protein			-0.232332	0.0183
1684	1450869_at	Fgf1	FGF1_MOUSE	Heparin-binding growth factor 1		Receptor ligand			-1.333	0.00158	-1.13773	0.0125
1685	1422916_at	Fgf21	FGF21_MOUSE	Fibroblast growth factor 21		Receptor ligand			1.87233	0.00116	1.74463	0.0168
1686	1425911_a_at	Fgfr1	FGFR1_MOUSE	Basic fibroblast growth factor receptor 1		Receptor with enzyme activity			1.59862	0.002
1687	1425796_a_at	Fgfr3	FGFR3_MOUSE	Fibroblast growth factor receptor 3		Receptor with enzyme activity			0.924199	0.034
1688	1427776_a_at	Fgfr4	FGFR4_MOUSE	Fibroblast growth factor receptor 4		Receptor with enzyme activity			-0.469599	0.0292
1689	1416025_at	Fgg	FIBG_MOUSE	Fibrinogen gamma chain		Generic binding protein			-0.374161	0.009
1690	1424599_at	Fgl1	FGL1_MOUSE	Fibrinogen-like protein 1		Generic binding protein			-0.577299	0.0313	-0.804511	0.0247
1691	1421855_at	Fgl2	FGL2_MOUSE	Fibroleukin		Generic binding protein			0.842198	0.0362
1692	1419184_a_at	Fhl2	FHL2_MOUSE	Four and a half LIM domains protein 2		Generic binding protein			1.82921	0.005
1693	1422516_a_at	Fibp	FIBP_MOUSE	Acidic fibroblast growth factor intracellular-binding protein		Generic binding protein			0.392169	0.011
1694	1438953_at,1438954_x_at	Figf	VEGFD_MOUSE	Vascular endothelial growth factor D		Receptor ligand	1.10622	0.000253			0.812605	0.0133
1695	1428280_at	Fip1l1	FIP1_MOUSE	Pre-mRNA 3'-end-processing factor FIP1		Generic binding protein			-0.37755	0.016
1696	1451488_at	Fitm1	FITM1_MOUSE	Fat storage-inducing transmembrane protein 1		Generic protein					-1.09908	0.0494
1697	1449632_s_at	Fkbp10	FKB10_MOUSE	FK506-binding protein 10		Generic binding protein	-0.487403	0.0487	1.34341	0.00716
1698	1433481_at	Fkbp14	FKB14_MOUSE	FK506-binding protein 14		Generic binding protein			0.724681	0.0172
1699	1448184_at,1456196_x_at	Fkbp1a	FKB1A_MOUSE	Peptidyl-prolyl cis-trans isomerase FKBP1A		Generic binding protein			1.01207	0.000128	0.616664	0.0143
1700	1416858_a_at	Fkbp3	FKBP3_MOUSE	FK506-binding protein 3		Generic receptor			0.330186	0.0114
1701	1416362_a_at	Fkbp4	FKBP4_MOUSE	FK506-binding protein 4		Generic binding protein			-0.645839	0.00394	-0.523017	0.00967
1702	1416803_at	Fkbp7	FKBP7_MOUSE	FK506-binding protein 7		Generic binding protein			0.795461	0.00313	0.429531	0.0355
1703	1423677_at	Fkbp9	FKBP9_MOUSE	FK506-binding protein 9		Generic binding protein			1.02237	0.00289
1704	1424421_at	Flad1	FAD1_MOUSE	FAD synthetase		Generic enzyme			-0.376176	0.00786
1705	1433512_at	Fli1	FLI1_MOUSE	Friend leukemia integration 1 transcription factor		Transcription factor			0.857979	0.0239
1706	1426677_at	Flna	FLNA_MOUSE	Filamin-A		Generic binding protein			1.60635	0.00365	1.26232	0.0345
1707	1426750_at	Flnb	FLNB_MOUSE	Filamin-B		Generic binding protein			1.09717	0.00104	0.52915	0.0389
1708	1448559_at	Flot1	FLOT1_MOUSE	Flotillin-1		Generic binding protein	-0.297601	0.0103	0.754702	0.00793
1709	1419300_at	Flt1	VGFR1_MOUSE	Vascular endothelial growth factor receptor 1		Receptor with enzyme activity	-1.57174	0.0137	0.653633	0.0236
1710	1416367_at	Fmc1	CG055_MOUSE	UPF0562 protein C7orf55 homolog		Generic protein	1.19242	0.000882			-0.397413	0.0204
1711	1446245_at	Fmnl2	FMNL2_MOUSE	Formin-like protein 2		Generic binding protein	4.75243	0.000253			0.549542	0.0306
1712	1426825_at	Fmnl3	FMNL3_MOUSE	Formin-like protein 3		Generic binding protein	0.4573	0.0476	1.48026	0.0078
1713	1417429_at	Fmo1	FMO1_MOUSE	Dimethylaniline monooxygenase [N-oxide-forming] 1		Generic enzyme			-1.08005	0.0019	-0.574052	0.0425
1714	1422904_at	Fmo2	FMO2_MOUSE	Dimethylaniline monooxygenase [N-oxide-forming] 2		Generic enzyme			-0.770105	0.022
1715	1449525_at	Fmo3	FMO3_MOUSE	Dimethylaniline monooxygenase [N-oxide-forming] 3		Generic enzyme			-5.76205	0.00104	-2.40313	0.00743
1716	1456084_x_at,1438966_x_at	Fmod	FMOD_MOUSE	Fibromodulin		Generic binding protein	0.321999	0.0217	2.93395	0.0007	2.03639	0.019
1717	1437218_at	Fn1	FINC_MOUSE	Fibronectin		Receptor ligand			-0.601386	0.0136
1718	1418311_at	Fn3k	FN3K_MOUSE	Fructosamine-3-kinase		Protein kinase			-1.62224	0.00778	-0.966382	0.0133
1719	1426983_at	Fnbp1	FNBP1_MOUSE	Formin-binding protein 1		Generic binding protein			0.804468	0.0069	0.775231	0.0285
1720	1434339_at	Fnbp1l	FBP1L_MOUSE	Formin-binding protein 1-like		Generic binding protein			0.788052	0.014	0.613373	0.00524
1721	1423191_at	Fnbp4	FNBP4_MOUSE	Formin-binding protein 4		Generic binding protein			0.413618	0.0155
1722	1433833_at,1445008_at	Fndc3b	FND3B_MOUSE	Fibronectin type III domain-containing protein 3B		Generic protein	0.907217	0.0277	0.876443	0.00793	0.751617	0.02
1723	1449012_s_at,1431226_a_at	Fndc4	FNDC4_MOUSE	Fibronectin type III domain-containing protein 4		Generic protein			-0.85844	0.00403	-0.301016	0.0436
1724	1417465_at	Fnta	FNTA_MOUSE	Protein farnesyltransferase/geranylgeranyltransferase type-1 subunit alpha		Generic enzyme			0.16363	0.0293
1725	1423100_at	Fos	FOS_MOUSE	Proto-oncogene protein c-fos		Transcription factor	-0.596888	0.0182	0.885929	0.0179
1726	1437247_at	Fosl2	FOSL2_MOUSE	Fos-related antigen 2		Transcription factor			1.3141	0.00317	0.901811	0.0216
1727	1418496_at	Foxa1	FOXA1_MOUSE	Hepatocyte nuclear factor 3-alpha		Transcription factor	-1.22141	0.0129	0.346572	0.0166
1728	1422833_at	Foxa2	FOXA2_MOUSE	Hepatocyte nuclear factor 3-beta		Transcription factor			-0.488093	0.0327	-0.451975	0.0326
1729	1420374_at	Foxj2	FOXJ2_MOUSE	Forkhead box protein J2		Transcription factor	0.543395	0.0207	0.683636	0.00408
1730	1435362_at	Foxj3	FOXJ3_MOUSE	Forkhead box protein J3		Transcription factor	-0.936473	0.00743			0.404909	0.0491
1731	1438255_at	Foxn3	FOXN3_MOUSE	Forkhead box protein N3		Transcription factor	1.32321	0.0136	-0.536067	0.00839
1732	1421142_s_at	Foxp1	FOXP1_MOUSE	Forkhead box protein P1		Transcription factor			0.840047	0.00907
1733	1438231_at	Foxp2	FOXP2_MOUSE	Forkhead box protein P2		Transcription factor	0.575395	0.00455			-0.539614	0.00554
1734	1460673_at	Fpgs	FOLC_MOUSE	Folylpolyglutamate synthase, mitochondrial		Generic enzyme			-1.05028	0.00471	-0.855061	0.00753
1735	1455280_at	Frem1	FREM1_MOUSE	FRAS1-related extracellular matrix protein 1		Generic binding protein	-0.753521	0.0173	0.773957	0.0208
1736	1436413_at,1426570_a_at	Frk	FRK_MOUSE	Tyrosine-protein kinase FRK		Protein kinase	-0.879205	0.00988	0.990164	0.0115	0.521299	0.0154
1737	1434285_at	Frmd4a	FRM4A_MOUSE	FERM domain-containing protein 4A		Generic binding protein			0.559545	0.00925	0.603115	0.0483
1738	1451264_at	Frmd6	FRMD6_MOUSE	FERM domain-containing protein 6		Generic binding protein			1.00756	0.00752
1739	1423465_at	Frrs1	FRRS1_MOUSE	Ferric-chelate reductase 1		Generic enzyme			1.1249	0.00835
1740	1437891_at	Frs2	FRS2_MOUSE	Fibroblast growth factor receptor substrate 2		Generic binding protein			0.41893	0.0201
1741	1456480_at	Fry	Fry	furry homolog (Drosophila)		Generic binding protein			0.958294	0.00352
1742	1415758_at	Fryl	Fryl	furry homolog-like (Drosophila)		Generic protein	0.861525	0.019	0.408928	0.0288
1743	1416658_at	Frzb	SFRP3_MOUSE	Secreted frizzled-related protein 3		Generic binding protein			2.48842	0.00209	1.60924	0.00591
1744	1416514_a_at	Fscn1	FSCN1_MOUSE	Fascin		Generic binding protein			1.14343	0.00249
1745	1434458_at	Fst	FST_MOUSE	Follistatin		Generic binding protein	-1.17464	0.0195	1.07214	0.0161
1746	1448259_at	Fstl1	FSTL1_MOUSE	Follistatin-related protein 1		Generic binding protein			3.0746	0.00101	1.83382	0.0412
1747	1419670_at,1457056_at	Ftcd	FTCD_MOUSE	Formimidoyltransferase-cyclodeaminase		Generic enzyme			-1.56741	0.036	-0.507042	0.0499
1748	1448771_a_at	Fth1	FRIH_MOUSE	Ferritin heavy chain		Generic enzyme			0.201174	0.0184
1749	1418364_a_at	Ftl1	FRIL1_MOUSE	Ferritin light chain 1		Generic binding protein			0.26167	0.0253
1750	1418364_a_at	Ftl2	FRIL2_MOUSE	Ferritin light chain 2		Generic binding protein			0.26167	0.0253
1751	1417099_at	Ftsj1	Ftsj1	Ftsj homolog 1 (E. coli)		Generic enzyme	0.654424	0.0198	-0.258883	0.0101
1752	1448969_at	Ftsj2	Ftsj2	FtsJ homolog 2 (E. coli)		Generic enzyme			-0.391112	0.0297
1753	1433640_at	Fubp1	FUBP1_MOUSE	Far upstream element-binding protein 1		Transcription factor			0.531837	0.0244
1754	1456155_x_at	Fuca1	FUCO_MOUSE	Tissue alpha-L-fucosidase		Generic enzyme			-0.247276	0.0305
1755	1416046_a_at	Fuca2	FUCO2_MOUSE	Plasma alpha-L-fucosidase		Generic enzyme	-1.00918	0.0332	0.53175	0.00348
1756	1453369_a_at	Fundc1	FUND1_MOUSE	FUN14 domain-containing protein 1		Generic protein			0.565467	0.0107
1757	1451286_s_at	Fus	FUS_MOUSE	RNA-binding protein FUS		Generic binding protein			0.382639	0.0254
1758	1431025_at	Fuz	FUZZY_MOUSE	Protein fuzzy homolog		Generic protein	0.717701	0.0217	-0.221644	0.0106
1759	1417916_a_at	Fxc1	TIM9B_MOUSE	Mitochondrial import inner membrane translocase subunit Tim9 B		Generic binding protein	-0.51386	0.0326	0.291804	0.0167
1760	1452247_at	Fxr1	FXR1_MOUSE	Fragile X mental retardation syndrome-related protein 1		Generic binding protein			0.500112	0.012
1761	1421374_a_at	Fxyd1	PLM_MOUSE	Phospholemman		Generic channel			-0.533281	0.0178	-0.381159	0.0265
1762	1418296_at	Fxyd5	FXYD5_MOUSE	FXYD domain-containing ion transport regulator 5		Generic channel			0.873171	0.0292
1763	1417343_at	Fxyd6	FXYD6_MOUSE	FXYD domain-containing ion transport regulator 6		Generic channel	-0.379249	0.0391	1.9426	0.0115
1764	1452117_a_at	Fyb	FYB_MOUSE	FYN-binding protein		Generic binding protein	1.02425	0.00364			0.789141	0.0411
1765	1437284_at	Fzd1	FZD1_MOUSE	Frizzled-1		GPCR			1.47918	0.00414
1766	1423348_at	Fzd8	FZD8_MOUSE	Frizzled-8		GPCR			-1.4839	0.000713	-0.980168	0.0084
1767	1434699_at	G2e3	G2E3_MOUSE	G2/M phase-specific E3 ubiquitin-protein ligase		Generic enzyme			0.363566	0.0255
1768	1455060_at	G3bp1	G3BP1_MOUSE	Ras GTPase-activating protein-binding protein 1		Generic enzyme	0.422402	0.0438	1.48625	0.0109
1769	1421323_a_at	G3bp2	G3BP2_MOUSE	Ras GTPase-activating protein-binding protein 2		Generic binding protein	-1.63229	0.00974			-0.834857	0.0429
1770	1417880_at	G6pc	G6PC_MOUSE	Glucose-6-phosphatase		Generic phosphatase			-1.15328	0.0136	-1.9031	0.0031
1771	1448354_at	G6pdx	G6PD1_MOUSE	Glucose-6-phosphate 1-dehydrogenase X		Generic enzyme			1.44513	0.00758	0.422439	0.0455
1772	1417694_at	Gab1	GAB1_MOUSE	GRB2-associated-binding protein 1		Generic binding protein			0.602045	0.0167
1773	1419829_a_at	Gab2	GAB2_MOUSE	GRB2-associated-binding protein 2		Generic binding protein			1.0647	0.00367	0.820089	0.0226
1774	1416418_at	Gabarapl1	GBRL1_MOUSE	Gamma-aminobutyric acid receptor-associated protein-like 1		Generic receptor	-0.586686	0.0462	-0.529747	0.0216
1775	1429589_at	Gad2	DCE2_MOUSE	Glutamate decarboxylase 2		Generic enzyme			-0.444411	0.036
1776	1449519_at	Gadd45a	GA45A_MOUSE	Growth arrest and DNA-damage-inducible protein GADD45 alpha		Generic binding protein			1.10473	0.0153	1.058	0.0424
1777	1449773_s_at	Gadd45b	GA45B_MOUSE	Growth arrest and DNA-damage-inducible protein GADD45 beta		Generic binding protein			1.68355	0.00317	1.29584	0.0358
1778	1454078_a_at	Gal3st1	G3ST1_MOUSE	Galactosylceramide sulfotransferase		Generic enzyme			1.70194	0.00285
1779	1437840_s_at	Gal3st2	G3ST2_MOUSE	Galactose-3-O-sulfotransferase 2		Generic enzyme			-0.629478	0.0255
1780	1452907_at	Galc	GALC_MOUSE	Galactocerebrosidase		Generic enzyme	-1.02305	0.00746			0.875155	0.0478
1781	1452582_at,1452583_s_at	Galm	GALM_MOUSE	Aldose 1-epimerase		Generic enzyme			-0.805315	0.00166	-0.402358	0.0046
1782	1448744_at	Galns	GALNS_MOUSE	N-acetylgalactosamine-6-sulfatase		Generic enzyme			1.40364	0.000935	1.19493	0.0148
1783	1418195_at	Galnt10	GLT10_MOUSE	Polypeptide N-acetylgalactosaminyltransferase 10		Generic enzyme	0.622474	0.0471	0.639226	0.00603
1784	1424748_at	Galnt11	GLT11_MOUSE	Polypeptide N-acetylgalactosaminyltransferase 11		Generic enzyme			0.456778	0.0107
1785	1455915_at	Galnt4	GALT4_MOUSE	Polypeptide N-acetylgalactosaminyltransferase 4		Generic enzyme			-0.282087	0.023	-0.429095	0.0089
1786	1452232_at	Galnt7	GALT7_MOUSE	N-acetylgalactosaminyltransferase 7		Generic enzyme			0.969387	0.00453	0.89401	0.0187
1787	1450187_a_at	Galt	GALT_MOUSE	Galactose-1-phosphate uridylyltransferase		Generic enzyme			-0.612689	0.00744	-0.743032	0.0165
1788	1422558_at	Gamt	GAMT_MOUSE	Guanidinoacetate N-methyltransferase		Generic enzyme			-0.704326	0.0304
1789	1436385_at	Ganc	GANC_MOUSE	Neutral alpha-glucosidase C		Generic enzyme			-1.29785	0.00285	-1.06947	0.0255
1790	1453146_at	Gapvd1	GAPD1_MOUSE	GTPase-activating protein and VPS9 domain-containing protein 1		Regulators (GDI, GAP, GEF etc.)			-0.662797	0.033
1791	1418305_s_at	Gar1	GAR1_MOUSE	H/ACA ribonucleoprotein complex subunit 1		Generic binding protein			0.862041	0.00022	0.723132	0.00324
1792	1423784_at	Gars	SYG_MOUSE	Glycyl-tRNA synthetase		Generic enzyme			1.16563	0.00352	1.03247	0.00715
1793	1424435_a_at	Gart	PUR2_MOUSE	Trifunctional purine biosynthetic protein adenosine-3		Generic enzyme			-0.340524	0.0364
1794	1448494_at,1416855_at	Gas1	GAS1_MOUSE	Growth arrest-specific protein 1		Generic binding protein			-1.60714	0.00275	-1.2485	0.0131
1795	1434928_at	Gas2l1	GA2L1_MOUSE	GAS2-like protein 1		Generic protein			0.855037	0.00303
1796	1453416_at	Gas2l3	GA2L3_MOUSE	GAS2-like protein 3		Generic protein			1.96756	0.000565	1.2174	0.0204
1797	1417399_at	Gas6	GAS6_MOUSE	Growth arrest-specific protein 6		Receptor ligand			0.76213	0.00552
1798	1425463_at,1425464_at	Gata6	GATA6_MOUSE	Transcription factor GATA-6		Transcription factor			1.28628	0.013	0.405749	0.0222
1799	1455505_at	Gatad2a	P66A_MOUSE	Transcriptional repressor p66 alpha		Generic binding protein			0.846583	0.00398	0.68712	0.0245
1800	1451589_at	Gatsl2	GATL1_MOUSE	GATS-like protein 1		Generic protein			0.690697	0.0233
1801	1444503_at	Gbas	NIPS2_MOUSE	Protein NipSnap homolog 2		Generic protein			-0.328444	0.00409
1802	1425156_at	Gbp6	Gbp6	guanylate binding protein 6		Generic binding protein			-1.42962	0.00727	-1.18461	0.0138
1803	1426547_at	Gc	VTDB_MOUSE	Vitamin D-binding protein		Transporter			-0.126044	0.033
1804	1424698_s_at	Gca	GRAN_MOUSE	Grancalcin		Generic binding protein			1.07552	0.000872
1805	1452223_s_at	Gcap14	F190B_MOUSE	Protein FAM190B		Generic receptor			0.703984	0.00742
1806	1429081_at	Gcc2	GCC2_MOUSE	GRIP and coiled-coil domain-containing protein 2		Generic binding protein			0.462849	0.00143
1807	1448717_at	Gcdh	GCDH_MOUSE	Glutaryl-CoA dehydrogenase, mitochondrial		Generic enzyme			-1.01774	0.00679
1808	1450127_a_at	Gcgr	GLR_MOUSE	Glucagon receptor		GPCR	-0.883261	0.0107	-0.758006	0.0135
1809	1429692_s_at	Gch1	GCH1_MOUSE	GTP cyclohydrolase 1		Generic enzyme	0.452299	0.0387	-1.08219	0.00648
1810	1435750_at	Gchfr	GFRP_MOUSE	GTP cyclohydrolase 1 feedback regulatory protein		Generic binding protein	0.429164	0.00642			-0.635351	0.0371
1811	1419146_a_at,1425303_at	Gck	HXK4_MOUSE	Glucokinase		Generic kinase	-0.616645	0.0449	0.886265	0.0078
1812	1426059_at	Gckr	GCKR_MOUSE	Glucokinase regulatory protein		Generic binding protein			-0.772842	0.0118
1813	1455959_s_at	Gclc	GSH1_MOUSE	Glutamate--cysteine ligase catalytic subunit		Generic enzyme			1.12579	0.00401	1.38915	0.02
1814	1425503_at	Gcnt2	GCNT2_MOUSE	N-acetyllactosaminide beta-1,6-N-acetylglucosaminyl-transferase		Generic enzyme	1.03049	0.0334	0.320201	0.0278
1815	1432164_a_at	Gcsh	GCSH_MOUSE	Glycine cleavage system H protein, mitochondrial		Generic enzyme			-0.405338	0.00803	-0.344505	0.0331
1816	1435748_at	Gda	GUAD_MOUSE	Guanine deaminase		Generic enzyme	-0.799865	0.00688			-0.469207	0.0369
1817	1418444_a_at	Gde1	GDE1_MOUSE	Glycerophosphodiester phosphodiesterase 1		Generic enzyme			0.698965	0.0285
1818	1427723_at	Gdf11	GDF11_MOUSE	Growth/differentiation factor 11		Receptor ligand	1.30734	0.0231	-0.336591	0.00479
1819	1425882_at	Gdf2	GDF2_MOUSE	Growth/differentiation factor 2		Receptor ligand			-0.417456	0.022
1820	1449288_at	Gdf3	GDF3_MOUSE	Growth/differentiation factor 3		Receptor ligand	0.491502	0.00581			1.11661	0.03
1821	1435898_x_at,1420815_at,1420814_at	Gdi2	GDIB_MOUSE	Rab GDP dissociation inhibitor beta		Generic binding protein	-0.442134	0.0144	0.433208	0.0238	0.331797	0.0229
1822	1424076_at	Gdpd1	GDPD1_MOUSE	Glycerophosphodiester phosphodiesterase domain-containing protein 1		Generic enzyme			0.669247	0.0275	0.805108	0.0303
1823	1424150_at	Gdpd5	GDPD5_MOUSE	Glycerophosphodiester phosphodiesterase domain-containing protein 5		Generic enzyme			0.33021	0.0267
1824	1426063_a_at	Gem	GEM_MOUSE	GTP-binding protein GEM		Generic binding protein	0.668924	0.0118	-0.644598	0.0144
1825	1436310_at	Gemin5	GEMI5_MOUSE	Gem-associated protein 5		Generic binding protein			0.407746	0.0349
1826	1424300_at	Gemin6	GEMI6_MOUSE	Gem-associated protein 6		Generic binding protein			0.499079	0.0337
1827	1451400_at	Gemin8	GEMI8_MOUSE	Gem-associated protein 8		Generic binding protein	0.402769	0.0369	0.593187	0.00826
1828	1452272_a_at	Gfer	ALR_MOUSE	FAD-linked sulfhydryl oxidase ALR		Generic binding protein			-0.353003	0.00675	-0.373905	0.0405
1829	1416570_s_at	Gfm1	EFGM_MOUSE	Elongation factor G, mitochondrial		Generic binding protein			-0.584372	0.00638	-0.464286	0.038
1830	1426590_at	Gfm2	RRF2M_MOUSE	Ribosome-releasing factor 2, mitochondrial		Generic binding protein			-0.895304	0.00254	-0.593255	0.0353
1831	1451429_at	Gfod2	GFOD2_MOUSE	Glucose-fructose oxidoreductase domain-containing protein 2		Generic enzyme			-0.47345	0.0249
1832	1428715_at	Gfpt1	GFPT1_MOUSE	Glucosamine--fructose-6-phosphate aminotransferase [isomerizing] 1		Generic enzyme			0.787772	0.00396	0.952491	0.0031
1833	1421973_at	Gfra1	GFRA1_MOUSE	GDNF family receptor alpha-1		Generic receptor			-1.1323	0.0161
1834	1435695_a_at	Ggct	GGCT_MOUSE	Gamma-glutamylcyclotransferase		Generic protein			0.70735	0.00249
1835	1445898_at	Ggcx	VKGC_MOUSE	Vitamin K-dependent gamma-carboxylase		Generic enzyme			-0.661565	0.00151
1836	1453587_at	Ggt6	GGT6_MOUSE	Gamma-glutamyltransferase 6		Generic enzyme			-0.381618	0.0347	-0.572148	0.0124
1837	1451501_a_at,1451871_a_at	Ghr	GHR_MOUSE	Growth hormone receptor		Generic receptor			-1.79293	0.000694	-1.08251	0.0214
1838	1439837_at	Gigyf2	PERQ2_MOUSE	PERQ amino acid-rich with GYF domain-containing protein 2		Generic protein			-0.471589	0.0282	-0.497181	0.0421
1839	1417178_at	Gipc2	GIPC2_MOUSE	PDZ domain-containing protein GIPC2		Generic binding protein			3.32895	0.000253	3.06252	0.00773
1840	1423391_at	Git2	GIT2_MOUSE	ARF GTPase-activating protein GIT2		Regulators (GDI, GAP, GEF etc.)			0.408766	0.00883
1841	1437992_x_at,1438650_x_at,1415800_at	Gja1	CXA1_MOUSE	Gap junction alpha-1 protein		Generic channel	3.73463	0.00427	0.793862	0.00168	0.594524	0.0167
1842	1448767_s_at	Gjb1	CXB1_MOUSE	Gap junction beta-1 protein		Generic channel			-0.804444	0.00248	-0.362503	0.0292
1843	1417594_at	Gkap1	GKAP1_MOUSE	G kinase-anchoring protein 1		Generic kinase	0.856773	0.0354	0.606798	0.00788
1844	1437340_x_at	Gkn1	GKN1_MOUSE	Gastrokine-1		Receptor ligand			-0.304213	0.0276
1845	1451972_at	Glcci1	GLCI1_MOUSE	Glucocorticoid-induced transcript 1 protein		Generic binding protein			0.51855	0.00816
1846	1416049_at	Gldc	GCSP_MOUSE	Glycine dehydrogenase [decarboxylating], mitochondrial		Generic enzyme			-2.73274	0.00022
1847	1448579_at,1460554_s_at	Glg1	GSLG1_MOUSE	Golgi apparatus protein 1		Receptor ligand	-0.372133	0.0123	0.824288	0.0205
1848	1424927_at	Glipr1	GLIP1_MOUSE	Glioma pathogenesis-related protein 1		Generic protein	1.10307	0.00634			1.4231	0.019
1849	1416598_at	Glis2	GLIS2_MOUSE	Zinc finger protein GLIS2		Generic binding protein			1.74313	0.000686
1850	1430353_at	Glis3	GLIS3_MOUSE	Zinc finger protein GLIS3		Transcription factor			1.30638	0.00518
1851	1436070_at	Glo1	LGUL_MOUSE	Lactoylglutathione lyase		Generic enzyme			-1.81588	0.000288	-1.10142	0.0031
1852	1456244_x_at	Glrx3	GLRX3_MOUSE	Glutaredoxin-3		Generic enzyme	1.09982	0.013	0.472691	0.0133
1853	1434657_at,1436299_at	Gls	Gls	glutaminase		Generic enzyme	1.22529	0.00438	0.859883	0.0334	0.62518	0.0046
1854	1435245_at	Gls2	GLSL_MOUSE	Glutaminase liver isoform, mitochondrial		Generic enzyme			-1.52755	0.00512
1855	1433495_at	Glt25d1	GT251_MOUSE	Glycosyltransferase 25 family member 1		Generic enzyme			0.798223	0.00839	0.699586	0.0418
1856	1434876_at	Glt8d3	GL8D3_MOUSE	Glycosyltransferase 8 domain-containing protein 3		Generic enzyme	-0.168383	0.0107	0.429295	0.00795
1857	1419027_s_at	Gltp	GLTP_MOUSE	Glycolipid transfer protein		Transporter			1.03798	0.0065	1.22538	0.0145
1858	1448253_at	Glud1	DHE3_MOUSE	Glutamate dehydrogenase 1, mitochondrial		Generic enzyme			-0.402832	0.00916
1859	1426235_a_at	Glul	GLNA_MOUSE	Glutamine synthetase		Generic enzyme			-0.961381	0.00158	-1.71159	0.0284
1860	1424868_at	Glyat	GLYAT_MOUSE	Glycine N-acyltransferase		Generic enzyme	-0.799261	0.0233	-0.661154	0.00932
1861	1424994_at,1424995_at	Glyctk	GLCTK_MOUSE	Glycerate kinase		Generic kinase	-0.233764	0.0261	-1.06044	0.00395
1862	1416020_a_at	Gm10039	AT5G1_MOUSE	ATP synthase lipid-binding protein, mitochondrial		Generic protein	-0.702672	0.0385	-0.378036	0.0279
1863	1423242_at	Gm10078					0.569834	0.0382	-0.29734	0.0187
1864	1419443_at	Gm10094					-1.11162	0.0242	-0.274385	0.00403
1865	1418364_a_at	Gm10116	mCG_17237	-		Generic protein			0.26167	0.0253
1866	1422475_a_at	Gm10119							0.448312	0.00327	0.319462	0.00209
1867	1430536_a_at	Gm10131							0.658361	0.000905
1868	1437976_x_at,1426660_x_at	Gm10132							0.395068	0.0325	0.296861	0.0283
1869	1448142_x_at	Gm10159					-1.12709	0.0209	0.44061	0.012
1870	1415860_at	Gm10184					0.496025	0.0283	0.646542	0.0233
1871	1460008_x_at	Gm10191							0.409456	0.00039	0.273526	0.0336
1872	1453467_s_at	Gm10196							0.660216	0.00737
1873	1417317_s_at	Gm10213							0.398949	0.00892
1874	1417317_s_at	Gm10214							0.398949	0.00892
1875	1448203_at	Gm10221					-1.37059	0.00445			-0.335274	0.0133
1876	1415860_at	Gm10259					0.496025	0.0283	0.646542	0.0233
1877	1417317_s_at	Gm10296							0.398949	0.00892
1878	1423763_x_at,1454778_x_at	Gm10443					1.40211	0.0438	0.286913	0.00534
1879	1416922_a_at	Gm10480					0.552403	0.0114	0.391509	0.00543
1880	1421040_a_at	Gm10639							1.47769	0.0196	2.42502	0.0118
1881	1436452_x_at	Gm10698							0.27107	0.015	0.288631	0.0348
1882	1448113_at	Gm11223							1.07771	0.00753	1.17378	0.0204
1883	1455572_x_at,1448739_x_at	Gm11361							0.681191	0.00761	0.330858	0.0458
1884	1455558_at	Gm114	KIZ_MOUSE	Centrosomal protein kizuna		Generic protein			0.412872	0.0194
1885	1416099_at	Gm11518					0.446315	0.021	0.438899	0.0103
1886	1429077_x_at,1455767_x_at	Gm11703	similar to ribosomal protein L21	similar to ribosomal protein L21		Generic protein	-0.758634	0.0436	0.613205	0.001	0.425351	0.0197
1887	1438776_x_at,1438986_x_at	Gm12034	LOC382492	similar to 40S ribosomal protein S17		Generic protein	-0.596086	0.0246	0.46818	0.00732
1888	1460656_a_at	Gm12166	OTTMUSG00000005486	predicted gene, OTTMUSG00000005486		Generic protein			-0.359137	0.0243
1889	1456314_x_at,1426885_a_at	Gm12184					-0.44285	0.00988	0.512317	0.00994
1890	1418273_a_at	Gm12191	LOC666899	similar to ribosomal protein L30		Generic protein	0.526363	0.0262	0.460603	0.00945
1891	1416856_at	Gm12226					2.03404	0.0168	0.401114	0.0125
1892	1423737_at	Gm12251	LOC624814	similar to NADH dehydrogenase (ubiquinone) Fe-S protein 3		Generic protein			-0.335554	0.0247
1893	1415781_a_at	Gm12335							0.55259	0.0012
1894	1435188_at	Gm129	CA051_MOUSE	Uncharacterized protein C1orf51 homolog		Generic protein			1.23432	0.00165	0.491413	0.0352
1895	1433472_x_at	Gm13020	LOC625646	similar to ribosomal protein L38		Generic protein			0.560764	0.000581	0.398389	0.0183
1896	1428672_at	Gm13092	LOC384091	similar to Small nuclear ribonucleoprotein F (snRNP-F) (Sm protein F) (Sm-F) (SmF)		Generic binding protein	-0.391783	0.035	0.406228	0.0236
1897	1416535_at	Gm13127	LOC666215	similar to Microspherule protein 1 (58 kDa microspherule protein)		Generic protein			0.802279	0.0102
1898	1429048_at	Gm13540	LOC625631	similar to biogenesis of lysosome-related organelles complex-1, subunit 2		Generic protein	0.270727	0.0338	0.362982	0.0156
1899	1424169_at	Gm13597							1.27378	0.000658	0.976428	0.00451
1900	1435817_x_at,1435816_at,1416141_a_at	Gm13654	LOC667739	similar to 40S ribosomal protein S6		Generic protein	0.672452	0.0102	0.30157	0.035	0.212962	0.0495
1901	1457612_at	Gm13882	Gm13882	predicted gene 13882		Generic protein			-0.309868	0.0222
1902	1455271_at	Gm13889	AG2_MOUSE	Protein Ag2 homolog		Generic protein			0.883485	0.00508	0.805931	0.0193
1903	1417317_s_at	Gm13911							0.398949	0.00892
1904	1433432_x_at,1416453_x_at	Gm14059							0.68972	0.00675	0.515421	0.0132
1905	1416217_a_at	Gm14173	LOC668941	similar to 60S ribosomal protein L37a		Generic protein			0.373463	0.00201	0.262087	0.0179
1906	1454805_at	Gm14292					0.170735	0.0472	0.556348	0.00437
1907	1437413_x_at,1415833_x_at,1438859_x_at	Gm14303	LOC629957	similar to 40S ribosomal protein S29		Generic protein	-0.805489	0.0475	0.306466	0.00381	0.26455	0.0149
1908	1423080_at	Gm14494							0.702143	0.00226
1909	1421052_a_at	Gm14680									0.607121	0.014
1910	1415852_at,1415851_a_at	Gm15210					-0.291336	0.0478	0.570319	0.00682	0.268463	0.0183
1911	1433507_a_at	Gm15296							1.09336	0.000963	0.643849	0.031
1912	1454813_at	Gm15431					-0.365967	0.0447	0.316151	0.0218
1913	1417317_s_at	Gm15434							0.398949	0.00892
1914	1416074_a_at	Gm15435							0.565012	0.00901
1915	1460175_at	Gm15450							0.43154	0.005	0.32998	0.0336
1916	1422660_at	Gm15453							1.79379	0.00117	1.05219	0.00875
1917	1423665_a_at	Gm15500							0.666436	0.0018	0.466407	0.00803
1918	1437610_x_at	Gm15501							0.752376	0.00113	0.581953	0.0137
1919	1427090_at	Gm15583							0.694398	0.0121	0.403702	0.0156
1920	1415970_at	Gm16399	LOC622296	similar to cytochrome c oxidase, subunit VIc		Generic protein			-0.242709	0.0114	-0.35477	0.0335
1921	1434233_at	Gm16403							-0.346347	0.0347
1922	1449323_a_at	Gm16468	LOC668219	similar to ribosomal protein L3 isoform b		Generic binding protein			0.594095	0.00124	0.407124	0.0254
1923	1417477_at	Gm16515	GTL3B_MOUSE	Protein GTLF3B		Generic protein			0.504951	0.0228
1924	1416726_s_at	Gm2296							0.448038	0.0113	0.621392	0.0169
1925	1460590_s_at	Gm2423					0.346309	0.0109	0.604658	0.0175
1926	1439455_x_at	Gm3608					-0.403864	0.0453	0.504423	0.0184
1927	1426451_at	Gm3650	LOC100042074	LOC100042074		Generic protein			0.305863	0.0282
1928	1421040_a_at	Gm3776							1.47769	0.0196	2.42502	0.0118
1929	1450638_at	Gm3837							0.262939	0.0254
1930	1416217_a_at	Gm4149							0.373463	0.00201	0.262087	0.0179
1931	1449255_a_at	Gm4294							0.590101	0.0104	0.32083	0.0236
1932	1428159_s_at	Gm4459									-0.366148	0.0335
1933	1436523_s_at	Gm4540	LOC100043594	LOC100043594		Generic protein			0.576278	0.00113
1934	1423242_at	Gm4676					0.569834	0.0382	-0.29734	0.0187
1935	1438655_a_at,1427875_a_at	Gm4705							0.601124	0.000684	0.493642	0.0269
1936	1451600_s_at	Gm4738	ES31L_MOUSE	Liver carboxylesterase 31-like		Generic enzyme			-2.37625	0.00976	-0.70977	0.0478
1937	1448203_at	Gm4853	LOC227112	similar to ATP synthase, H+ transporting, mitochondrial F0 complex, subunit G		Generic protein	-1.37059	0.00445			-0.335274	0.0133
1938	1454627_a_at	Gm4889	LOC234159	LOC234159		Generic binding protein			0.528261	0.00813	0.422285	0.0267
1939	1455739_at	Gm4980	6430704N06	hypothetical protein 6430704N06		Generic binding protein			-0.896865	0.000357
1940	1424041_s_at	Gm5077	CS1B_MOUSE	Complement C1s-B subcomponent		Generic protease			-0.418508	0.0027
1941	1416546_a_at	Gm5428	LOC432502	similar to 60S ribosomal protein L6 (TAX-responsive enhancer element binding protein 107) (TAXREB107)		Generic binding protein			0.503763	0.00427	0.401052	0.00875
1942	1451400_at	Gm5455	LOC432803	similar to family with sequence similarity 51, member A1 homolog		Generic protein	0.402769	0.0369	0.593187	0.00826
1943	1439560_x_at	Gm5480	LOC432995	hypothetical gene supported by BC047216		Generic protein			1.10455	0.00356
1944	1452130_at,1437454_a_at	Gm5499	EG433144	predicted gene, EG433144		Generic protein	-0.372325	0.0294	-0.327847	0.0185	-0.337265	0.0183
1945	1448205_at	Gm5593	LOC434175	similar to G2/mitotic-specific cyclin-B1		Generic protein	0.513206	0.00322			1.07883	0.0161
1946	1415839_a_at	Gm5611	LOC434373	similar to Nucleophosmin (NPM) (Nucleolar phosphoprotein B23) (Numatrin) (Nucleolar protein NO38)		Generic protein			0.920349	0.000905	0.650356	0.00753
1947	1423889_at	Gm5617	CK071_MOUSE	Uncharacterized protein C11orf71 homolog		Generic protein					-0.485138	0.0446
1948	1422613_a_at	Gm5619					0.344344	0.0266	0.221153	0.0141
1949	1425752_at	Gm5631	EG434674	predicted gene, EG434674		Generic protein			-3.23888	0.00143	-2.87004	0.00238
1950	1422613_a_at	Gm5845	LOC545512	similar to 60S ribosomal protein L7a (Surfeit locus protein 3)		Generic binding protein	0.344344	0.0266	0.221153	0.0141
1951	1428681_at	Gm608	Gm608	gene model 608, (NCBI)		Generic binding protein	0.43131	0.00427			-0.515987	0.00615
1952	1437840_s_at	Gm6086	LOC619597	hypothetical protein LOC619597		Generic enzyme			-0.629478	0.0255
1953	1416546_a_at	Gm6136	LOC620213	similar to 60S ribosomal protein L6 (TAX-responsive enhancer element binding protein 107) (TAXREB107)		Generic protein			0.503763	0.00427	0.401052	0.00875
1954	1416099_at	Gm6199					0.446315	0.021	0.438899	0.0103
1955	1424300_at	Gm6253	LOC621705	similar to gem (nuclear organelle) associated protein 6		Generic protein			0.499079	0.0337
1956	1415970_at	Gm6265	LOC621837	similar to cytochrome c oxidase, subunit VIc		Generic protein			-0.242709	0.0114	-0.35477	0.0335
1957	1426964_at	Gm6314							0.540261	0.00174
1958	1435725_x_at	Gm6336	LOC622589	similar to 60S ribosomal protein L12		Generic protein			0.899056	0.000925	0.598574	0.0143
1959	1419661_at	Gm6505							-0.434923	0.025
1960	1448142_x_at	Gm6573	LOC625298	similar to ribosomal protein S13		Generic protein	-1.12709	0.0209	0.44061	0.012
1961	1450006_at	Gm6768	LOC627557	similar to nuclear receptor coactivator 4		Generic protein			-0.437183	0.0245
1962	1417170_at	Gm6776	LOC627624	similar to leucine zipper transcription factor-like 1		Generic protein			0.587153	0.0116
1963	1416642_a_at	Gm6790							0.159562	0.0223
1964	1416546_a_at	Gm6807	LOC627889	similar to 60S ribosomal protein L6 (TAX-responsive enhancer element binding protein 107) (TAXREB107)		Generic binding protein			0.503763	0.00427	0.401052	0.00875
1965	1448203_at	Gm6822	LOC627998	similar to ATP synthase, H+ transporting, mitochondrial F0 complex, subunit G		Generic protein	-1.37059	0.00445			-0.335274	0.0133
1966	1424327_at	Gm6843	EG628119	predicted gene, EG628119		Generic protein			0.238852	0.0106
1967	1421772_a_at	Gm6969	LOC629383	similar to cytochrome c oxidase subunit VIIa polypeptide 2-like		Generic protein			0.346807	0.0213
1968	1455726_at	Gm71	CN138_MOUSE	Uncharacterized protein C14orf138 homolog		Generic protein			0.382831	0.0244
1969	1426607_at	Gm7120	CE028_MOUSE	Transmembrane protein C5orf28 homolog		Generic protein			1.02936	0.00459
1970	1450864_at,1417365_a_at	Gm7308							0.403877	0.027	0.596695	0.0451
1971	1426661_at	Gm7536	LOC665189	similar to ribosomal protein L27a		Generic protein			0.452835	0.00314	0.330927	0.0322
1972	1429832_at	Gm7879	LOC665989	similar to peptidylprolyl isomerase H		Generic protein			-0.31105	0.0238	-0.308338	0.0285
1973	1451217_a_at	Gm8121							-0.333383	0.00896
1974	1449196_a_at	Gm8430	LOC667035	similar to ribosomal protein S27a		Generic protein			0.73502	0.00168	0.492976	0.0294
1975	1440222_at,1435304_at	Gm8566	LOC667310	similar to Superoxide dismutase		Generic protein			0.473648	0.0271	-1.33606	0.0191
1976	1460008_x_at	Gm8759	LOC667682	similar to ribosomal protein L31		Generic protein			0.409456	0.00039	0.273526	0.0336
1977	1418273_a_at	Gm8808	LOC667779	similar to ribosomal protein L30		Generic protein	0.526363	0.0262	0.460603	0.00945
1978	1445271_at	Gm8833	LOC667823	similar to tripartite motif protein TRIM5		Generic receptor	0.452747	0.0493	-0.795274	0.0212
1979	1422475_a_at	Gm9000	LOC668144	similar to 40S ribosomal protein S3a		Generic protein			0.448312	0.00327	0.319462	0.00209
1980	1436038_a_at	Gm9001	LOC668145	similar to Down syndrome critical region protein c		Generic protein			0.5651	0.00382
1981	1423987_at	Gm9174							-0.492709	0.000369	-0.405818	0.00817
1982	1433507_a_at	Gm9525							1.09336	0.000963	0.643849	0.031
1983	1421819_a_at,1426853_at	Gm9531	Gm9531	predicted gene 9531		Generic protein	-0.334982	0.0402	0.531688	0.00474	0.417251	0.0247
1984	1416476_a_at	Gm9762	LOC100041766	LOC100041766		Generic protein	0.250846	0.0209	0.491253	0.00966
1985	1460221_at	Gm9769							0.446925	0.0168
1986	1426394_at	Gm9781							0.21494	0.0252
1987	1415976_a_at	Gm9791					0.888934	0.0354	-0.334272	0.0103
1988	1416345_at	Gm9797							0.3005	0.00403
1989	1426793_a_at,1436688_x_at	Gm9811					-1.11222	0.0139	0.360673	0.0266	0.490563	0.0216
1990	1416420_a_at	Gm9822							0.385127	0.00972	0.30514	0.0322
1991	1448324_at,1437027_x_at	Gm9825					0.931197	0.0275	0.559296	0.017	0.367734	0.0259
[truncated: 3,075 more rows]

## Sheet: FF_targets
Fenofibrate_MetaDrug_targets
#	Gene Symbol	Protein	Class	Protein name
1	ACMSD	ACMSD_HUMAN		2-amino-3-carboxymuconate-6-semialdehyde decarboxylase
2	ACOX1	ACOX1_HUMAN		Peroxisomal acyl-coenzyme A oxidase 1
3	ALB	ALBU_HUMAN		Serum albumin
4	BCKDK	BCKD_HUMAN		[3-methyl-2-oxobutanoate dehydrogenase [lipoamide]] kinase, mitochondrial
5	BDH1	BDH_HUMAN		D-beta-hydroxybutyrate dehydrogenase, mitochondrial
6	CCL2	CCL2_HUMAN		C-C motif chemokine 2
7	CCL20	CCL20_HUMAN		C-C motif chemokine 20
8	CXCL1	GROA_HUMAN		Growth-regulated alpha protein
9	CXCL10	CXL10_HUMAN		C-X-C motif chemokine 10
10	CXCL2	MIP2A_HUMAN		Macrophage inflammatory protein 2-alpha
11	CYP2C8	CP2C8_HUMAN		Cytochrome P450 2C8
12	CYP3A4	CP3A4_HUMAN		Cytochrome P450 3A4
13	CYP4A22	CP4AM_HUMAN		Cytochrome P450 4A22
14	DAO	OXDA_HUMAN		D-amino-acid oxidase
15	ELA1	ELA1_HUMAN		Elastase-1
16	ELA2	ELNE_HUMAN		Leukocyte elastase
17	ELA3A	ELA3A_HUMAN		Elastase-3A
18	ELA3B	ELA3B_HUMAN		Elastase-3B
19	GPD2	GPDM_HUMAN		Glycerol-3-phosphate dehydrogenase, mitochondrial
20	HMGCR	HMDH_HUMAN		3-hydroxy-3-methylglutaryl-coenzyme A reductase
21	IFNG	IFNG_HUMAN		Interferon gamma
22	IL17A	IL17_HUMAN		Interleukin-17A
23	IL1RN	IL1RA_HUMAN		Interleukin-1 receptor antagonist protein
24	IL8	IL8_HUMAN		Interleukin-8
25	LPL	LIPL_HUMAN		Lipoprotein lipase
26	MAPK1	MK01_HUMAN		Mitogen-activated protein kinase 1
27	MAPK3	MK03_HUMAN		Mitogen-activated protein kinase 3
28	MGST1	MGST1_HUMAN		Microsomal glutathione S-transferase 1
29	MMP13	MMP13_HUMAN		Collagenase 3
30	MYL2	MLRV_HUMAN		Myosin regulatory light chain 2, ventricular/cardiac muscle isoform
31	NOS3	NOS3_HUMAN		Nitric oxide synthase, endothelial
32	PCTP	PPCT_HUMAN		Phosphatidylcholine transfer protein
33	PEX11A	PX11A_HUMAN		Peroxisomal membrane protein 11A
34	PON1	PON1_HUMAN		Serum paraoxonase/arylesterase 1
35	PPARA	PPARA_HUMAN		Peroxisome proliferator-activated receptor alpha
36	PPARD	PPARD_HUMAN		Peroxisome proliferator-activated receptor delta
37	PPARG	PPARG_HUMAN		Peroxisome proliferator-activated receptor gamma
38	QPRT	NADC_HUMAN		Nicotinate-nucleotide pyrophosphorylase [carboxylating]
39	SLC25A20	MCAT_HUMAN		Mitochondrial carnitine/acylcarnitine carrier protein
40	SLCO1B1	SO1B1_HUMAN		Solute carrier organic anion transporter family member 1B1
41	TXNIP	TXNIP_HUMAN		Thioredoxin-interacting protein
42	UGT1A1	UD11_HUMAN		UDP-glucuronosyltransferase 1-1

## Sheet: RO_targets
Rosuvastatin_MetaDrug targets
#	Gene Symbol	Protein	Class	Protein name
1	ABCG1	ABCG1_HUMAN		ATP-binding cassette sub-family G member 1
2	CASP3	CASP3_HUMAN		Caspase-3
3	CTSB	CATB_HUMAN		Cathepsin B
4	HMGCR	HMDH_HUMAN		3-hydroxy-3-methylglutaryl-coenzyme A reductase
5	MAPK11	MK11_HUMAN		Mitogen-activated protein kinase 11
6	MAPK12	MK12_HUMAN		Mitogen-activated protein kinase 12
7	MAPK13	MK13_HUMAN		Mitogen-activated protein kinase 13
8	MAPK14	MK14_HUMAN		Mitogen-activated protein kinase 14
9	OLR1	OLR1_HUMAN		Oxidized low-density lipoprotein receptor 1

## Sheet: T09_targets
T0901317_MetaDrug_targets
#	Gene Symbol	Protein	Class	Protein name
1	ABCA1	ABCA1_HUMAN		ATP-binding cassette sub-family A member 1
2	ABCB11	ABCBB_HUMAN		Bile salt export pump
3	ABCG1	ABCG1_HUMAN		ATP-binding cassette sub-family G member 1
4	ABCG5	ABCG5_HUMAN		ATP-binding cassette sub-family G member 5
5	ABCG8	ABCG8_HUMAN		ATP-binding cassette sub-family G member 8
6	ACAA1	THIK_HUMAN		3-ketoacyl-CoA thiolase, peroxisomal
7	ACACA	ACACA_HUMAN		Acetyl-CoA carboxylase 1
8	ACOX1	ACOX1_HUMAN		Peroxisomal acyl-coenzyme A oxidase 1
9	ADIPOR2	ADR2_HUMAN		Adiponectin receptor protein 2
10	CD36	CD36_HUMAN		Platelet glycoprotein 4
11	CPT1A	CPT1A_HUMAN		Carnitine O-palmitoyltransferase I, liver isoform
12	CPT1B	CPT1B_HUMAN		Carnitine O-palmitoyltransferase I, muscle isoform
13	CYP7A1	CP7A1_HUMAN		Cytochrome P450 7A1
14	EHHADH	ECHP_HUMAN		Peroxisomal bifunctional enzyme
15	ELOVL1	ELOV1_HUMAN		Elongation of very long chain fatty acids protein 1
16	F3	TF_HUMAN		Tissue factor
17	GCK	HXK4_HUMAN		Glucokinase
18	MCM6	MCM6_HUMAN		DNA replication licensing factor MCM6
19	MMP9	MMP9_HUMAN		Matrix metalloproteinase-9
20	NOS2	NOS2A_HUMAN		Nitric oxide synthase, inducible
21	NPC1	NPC1_HUMAN		Niemann-Pick C1 protein
22	NPC1L1	NPCL1_HUMAN		Niemann-Pick C1-like protein 1
23	NPC2	NPC2_HUMAN		Epididymal secretory protein E1
24	NR0B2	NR0B2_HUMAN		Nuclear receptor subfamily 0 group B member 2
25	NR1H2	NR1H2_HUMAN		Oxysterols receptor LXR-beta
26	NR1H3	NR1H3_HUMAN		Oxysterols receptor LXR-alpha
27	NR1I2	NR1I2_HUMAN		Nuclear receptor subfamily 1 group I member 2
28	PDK4	PDK4_HUMAN		[Pyruvate dehydrogenase [lipoamide]] kinase isozyme 4, mitochondrial
29	PPARG	PPARG_HUMAN		Peroxisome proliferator-activated receptor gamma
30	PTGS2	PGH2_HUMAN		Prostaglandin G/H synthase 2
31	REN	RENI_HUMAN		Renin
32	SCD	ACOD_HUMAN		Acyl-CoA desaturase
33	SKP2	SKP2_HUMAN		S-phase kinase-associated protein 2
34	SLC2A1	GTR1_HUMAN		Solute carrier family 2, facilitated glucose transporter member 1
35	SLC2A4	GTR4_HUMAN		Solute carrier family 2, facilitated glucose transporter member 4
36	SPP1	OSTP_HUMAN		Osteopontin
37	STARD3	STAR3_HUMAN		StAR-related lipid transfer protein 3
38	TNF	TNFA_HUMAN		Tumor necrosis factor
39	UCP2	UCP2_HUMAN		Mitochondrial uncoupling protein 2
40	UCP3	UCP3_HUMAN		Mitochondrial uncoupling protein 3
